# Supplementary material for: Dataset on the epidemiology and genetic diversification of dengue virus (DENV) serotypes and genotypes in Mexico
Source: Data Brief. 2020 Jul 29;32:106077. doi: 10.1016/j.dib.2020.106077 (PMC7412762; doi:10.1016/j.dib.2020.106077)
Supplement: Supplementary file 1 [file mmc1.xml]

<?xml version="1.0" encoding="utf-8" standalone="no"?>
<data>
  <datasets>
    <author>lmunoz@cinvestav.mx;lmunozorama@gmail.com</author>
    <type>1</type>
    <dataset>
      <name>Sequences alignments of DENV-1, -2, -3, and -4 used to construct phylogenetic trees</name>
      <caption />
      <description>Raw sequences (fasta format) of DENV-1, -2, -3, and -4 alignments used to construct phylogenetic trees from Mexico and Veracruz State and additional representative sequences from the NCBI repository. Our hypothesis was that the displacement of one genotype by another more pernicious type will precipitate severe dengue. </description>
      <filetype>
        <name />
      </filetype>
      <filesize />
      <source>0</source>
      <sourcename>Original Data</sourcename>
      <access>
        <type>1</type>
        <name>Data available in data repository</name>
        <reponame>Mendeley Data</reponame>
        <PersistentId>10.17632/bf2kdhhf6x.2</PersistentId>
        <deeplinkurl>http://dx.doi.org/10.17632/bf2kdhhf6x.2 </deeplinkurl>
      </access>
    </dataset>
  </datasets>
</data>
