# Supplementary material for: Dataset on the epidemiology and genetic diversification of dengue virus (DENV) serotypes and genotypes in Mexico
Source: Data Brief. 2020 Jul 29;32:106077. doi: 10.1016/j.dib.2020.106077 (PMC7412762; doi:10.1016/j.dib.2020.106077)
Supplement: Supplementary file 2 — Table S1. Raw data description of dengue virus sequences used in phylogenetic analyses. GenBank accession number, URL: GenBank, strain or isolate, year isolated, serotype, genotype, country, ID in the phylogenetic analysis, and reference(s) are provided in this spreadsheet. [file mmc2.xlsx]

## Sheet: Hoja2
Raw Data. Description of dengue virus (DENV) sequences used in phylogenetic analyses.
GenBank Accession Number	URL: GenBank	Strain or Isolate	Year of isolate	Serotype	Genotype	Country	ID in Phylogenetic Analyses	References
AB608789	https://www.ncbi.nlm.nih.gov/nuccore/AB608789	360052	1994	DENV-1	I	Taiwan	AB608789_D1/Taiw/1994/I	Chu et al., 2013. PLoS One 8, e74165. https://doi.org/10.1371/journal.pone.0074165
KU365900	https://www.ncbi.nlm.nih.gov/nuccore/KU365900	D1/Taiwan/806KH1405a	2014	DENV-1	I	Taiwan	KU365900_D1/Taiw/2014/I	Sayers et al., 2019. GenBank. Nucleic acids research, 47(D1), D94–D99. https://doi.org/10.1093/nar/gky989.
KF971869	https://www.ncbi.nlm.nih.gov/nuccore/KF971869	GuangDong/ZhongShan/HuangPu01	2013	DENV-1	I	China	KF971869_D1/Chin/2013/I	Sayers et al., 2019. GenBank. Nucleic acids research, 47(D1), D94–D99. https://doi.org/10.1093/nar/gky989.
KX620454	https://www.ncbi.nlm.nih.gov/nuccore/KX620454	Sz-9/M/SZ	2014	DENV-1	I	China	KX620454_D1/Chin/2014/I	Sayers et al., 2019. GenBank. Nucleic acids research, 47(D1), D94–D99. https://doi.org/10.1093/nar/gky989.
KX620455	https://www.ncbi.nlm.nih.gov/nuccore/KX620455	Sz-25/M/SZ	2014	DENV-1	I	China	KX620455_D1/Chin/2014/I	Sayers et al., 2019. GenBank. Nucleic acids research, 47(D1), D94–D99. https://doi.org/10.1093/nar/gky989.
MF681692	https://www.ncbi.nlm.nih.gov/nuccore/MF681692	YN2	2017	DENV-1	I	China	MF681692_D1/Chin/2017/I	Sayers et al., 2019. GenBank. Nucleic acids research, 47(D1), D94–D99. https://doi.org/10.1093/nar/gky989.
MG679800	https://www.ncbi.nlm.nih.gov/nuccore/MG679800	MY21	2017	DENV-1	I	China	MG679800_D1/Chin/2017/I	Wen et al., 2018. Front. Cell. Infect. Microbiol. 8, 148. https://doi.org/10.3389/fcimb.2018.00148
MG679801	https://www.ncbi.nlm.nih.gov/nuccore/MG679801	MY22	2017	DENV-1	I	China	MG679801_D1/Chin/2017/I	Wen et al., 2018. Front. Cell. Infect. Microbiol. 8, 148. https://doi.org/10.3389/fcimb.2018.00148
M87512	https://www.ncbi.nlm.nih.gov/nuccore/M87512	S275/90	1990	DENV-1	I	Singapore	M87512_D1/Sing/1990/I	Fu et al., 1992. Virology 188, 953–958. https://doi.org/10.1016/0042-6822(92)90560-C
EU081237	https://www.ncbi.nlm.nih.gov/nuccore/EU081237	D1/SG/05K3300DK1	2005	DENV-1	I	Singapore	EU081237_D1/Sing/2005/I	Sayers et al., 2019. GenBank. Nucleic acids research, 47(D1), D94–D99. https://doi.org/10.1093/nar/gky989.
AY708047	https://www.ncbi.nlm.nih.gov/nuccore/AY708047	D1.Myanmar.059/01	2001	DENV-1	I	Myanmar	AY708047_D1/Myan/2001/I	Sayers et al., 2019. GenBank. Nucleic acids research, 47(D1), D94–D99. https://doi.org/10.1093/nar/gky989.
AY713476	https://www.ncbi.nlm.nih.gov/nuccore/AY713476	D1.Myanmar.305/01	2001	DENV-1	I	Myanmar	AY713476_D1/Myan/2001/I	Sayers et al., 2019. GenBank. Nucleic acids research, 47(D1), D94–D99. https://doi.org/10.1093/nar/gky989.
HQ624983	https://www.ncbi.nlm.nih.gov/nuccore/HQ624983	DF	2007	DENV-1	I	Cambodia	HQ624983_D1/Camb/DF/2007/I	Tuiskunen et al., 2011. Arch. Virol. 156, 2023–2032. https://doi.org/10.1007/s00705-011-1100-2
HQ624984	https://www.ncbi.nlm.nih.gov/nuccore/HQ624984	DHF	2007	DENV-1	I	Cambodia	HQ624984_D1/Camb/DHF/2007/I	Tuiskunen et al., 2011. Arch. Virol. 156, 2023–2032. https://doi.org/10.1007/s00705-011-1100-2
JN638336	https://www.ncbi.nlm.nih.gov/nuccore/JN638336	KD86-035	1986	DENV-1	I	Thailand: Kampheange Phet	JN638336_D1/Th/1986/I	Lambrechts et al., 2012. J. Virol. 86, 1853–61. https://doi.org/10.1128/JVI.06458-11
JN638337	https://www.ncbi.nlm.nih.gov/nuccore/JN638337	KD90-157	1990	DENV-1	I	Thailand	JN638337_D1/Th/1990/I	Lambrechts et al., 2012. J. Virol. 86, 1853–61. https://doi.org/10.1128/JVI.06458-11
FJ687431	https://www.ncbi.nlm.nih.gov/nuccore/FJ687431	DENV-1/TH/BID-V2275	2001	DENV-1	I	Thailand: Kampheange Phet	FJ687431_D1/Th/2001/I	Sayers et al., 2019. GenBank. Nucleic acids research, 47(D1), D94–D99. https://doi.org/10.1093/nar/gky989.
HM469966	https://www.ncbi.nlm.nih.gov/nuccore/HM469966	01096/07	2007	DENV-1	I	Thailand: Bangkok	HM469966_D1/Th/2007/I	Lambrechts et al., 2013. Proc. R. Soc. Biol. Sci. 280. https://doi.org/10.1098/rspb.2012.2437
KU509262	https://www.ncbi.nlm.nih.gov/nuccore/KU509262	DENV1-3845	2008	DENV-1	I	Thailand	KU509262_D1/Th/2008/I	Shihada et al., 2017. Emerg. Infect. Dis. 23, 272–275. https://doi.org/10.3201/eid2302.160751
KU509256	https://www.ncbi.nlm.nih.gov/nuccore/KU509256	DENV1-384	2009	DENV-1	I	Thailand	KU509256_D1/Th/2009/I	Shihada et al., 2017. Emerg. Infect. Dis. 23, 272–275. https://doi.org/10.3201/eid2302.160751
EU677152	https://www.ncbi.nlm.nih.gov/nuccore/EU677152	DENV-1/VN/BID-V1524	2007	DENV-1	I	Vietnam	EU677152_D1/Viet/2007/I	Sayers et al., 2019. GenBank. Nucleic acids research, 47(D1), D94–D99. https://doi.org/10.1093/nar/gky989.
EU677153	https://www.ncbi.nlm.nih.gov/nuccore/EU677153	DENV-1/VN/BID-V1525	2007	DENV-1	I	Vietnam	EU677153_D1/Viet/2007/I	Sayers et al., 2019. GenBank. Nucleic acids research, 47(D1), D94–D99. https://doi.org/10.1093/nar/gky989.
FJ024431	https://www.ncbi.nlm.nih.gov/nuccore/FJ024431	DENV-1/VN/BID-V1571	2007	DENV-1	I	Vietnam	FJ024431_D1/Viet/2007/I	Sayers et al., 2019. GenBank. Nucleic acids research, 47(D1), D94–D99. https://doi.org/10.1093/nar/gky989.
FJ410246	https://www.ncbi.nlm.nih.gov/nuccore/FJ410246	DENV-1/VN/BID-V1912	2008	DENV-1	I	Vietnam	FJ410246_D1/Viet/2008/I	Sayers et al., 2019. GenBank. Nucleic acids research, 47(D1), D94–D99. https://doi.org/10.1093/nar/gky989
FJ410247	https://www.ncbi.nlm.nih.gov/nuccore/FJ410247	DENV-1/VN/BID-V1913	2008	DENV-1	I	Vietnam	FJ410247_D1/Viet/2008/I	Sayers et al., 2019. GenBank. Nucleic acids research, 47(D1), D94–D99. https://doi.org/10.1093/nar/gky989
JN697057	https://www.ncbi.nlm.nih.gov/nuccore/JN697057	DH/S1/05/154	2005	DENV-1	I	Malaysia	JN697057_D1/Mal/2005/I	Sayers et al., 2019. GenBank. Nucleic acids research, 47(D1), D94–D99. https://doi.org/10.1093/nar/gky989
JN697058	https://www.ncbi.nlm.nih.gov/nuccore/JN697058	DH/S1/05/152_1-I	2005	DENV-1	I	Malaysia	JN697058_D1/Mal/2005/I	Sayers et al., 2019. GenBank. Nucleic acids research, 47(D1), D94–D99. https://doi.org/10.1093/nar/gky989
KY849703	https://www.ncbi.nlm.nih.gov/nuccore/KY849703	LNT1660	2010	DENV-1	I	Laos	KY849703_D1/Laos/2010/I	Castonguay-Vanier et al., 2018. PLoS Negl. Trop. Dis. 12, e0006203. https://doi.org/10.1371/journal.pntd.0006203
KY849704	https://www.ncbi.nlm.nih.gov/nuccore/KY849704	LNT2313	2011	DENV-1	I	Laos	KY849704_D1/Laos/2011/I	Castonguay-Vanier et al., 2018. PLoS Negl. Trop. Dis. 12, e0006203. https://doi.org/10.1371/journal.pntd.0006203
LC011947	https://www.ncbi.nlm.nih.gov/nuccore/LC011947	D1/Hu/Tokyo/NIID149	2014	DENV-1	I	Japan:Tokyo	LC011947_D1/Jap/2014/I	Tajima et al., 2017. Infect. Dis. 70, 45–49. https://doi.org/10.7883/yoken.JJID.2016.086
LC011949	https://www.ncbi.nlm.nih.gov/nuccore/LC011949	D1/Hu/Shizuoka/NIID181	2014	DENV-1	I	Japan:Shizuoka	LC011949_D1/Jap/2014/I	Tajima et al., 2017. Infect. Dis. 70, 45–49. https://doi.org/10.7883/yoken.JJID.2016.086
KU509253	https://www.ncbi.nlm.nih.gov/nuccore/KU509253	DENV1-8356	2010	DENV-1	I	Indonesia: Bali	KU509253_D1/Indo/Bal/2010/I	Shihada et al., 2017. Emerg. Infect. Dis. 23, 272–275. https://doi.org/10.3201/eid2302.160751
KU509258	https://www.ncbi.nlm.nih.gov/nuccore/KU509258	DENV1-2522	2010	DENV-1	I	Africa: Eritrea (serum from a traveller)	KU509258_D1/Erit/2010/I	Shihada et al., 2017. Emerg. Infect. Dis. 23, 272–275. https://doi.org/10.3201/eid2302.160751
KJ468234	https://www.ncbi.nlm.nih.gov/nuccore/KJ468234	BNI-5201	2013	DENV-1	I	Germany	KJ468234_D1/Germ/2013/I	Punzel et al., 2014. Emerg. Infect. Dis. 20, 1366–1369. https://doi.org/10.3201/eid2008.140508
AB189120	https://www.ncbi.nlm.nih.gov/nuccore/AB189120	98901518/DHF	1998	DENV-1	IV	Indonesia: Sumatra	AB189120_D1/Indo/DHF/1998/IV	Sayers et al., 2019. GenBank. Nucleic acids research, 47(D1), D94–D99. https://doi.org/10.1093/nar/gky989
AB189121	https://www.ncbi.nlm.nih.gov/nuccore/AB189121	98901530/DF	1998	DENV-1	IV	Indonesia: Sumatra	AB189121_D1/Indo/DF/1998/IV	Sayers et al., 2019. GenBank. Nucleic acids research, 47(D1), D94–D99. https://doi.org/10.1093/nar/gky989
KY057366	https://www.ncbi.nlm.nih.gov/nuccore/KY057366	SUB-026A	2012	DENV-1	IV	Indonesia	KY057366_D1/Indo/2012/IV	Sayers et al., 2019. GenBank. Nucleic acids research, 47(D1), D94–D99. https://doi.org/10.1093/nar/gky989
DQ672560	https://www.ncbi.nlm.nih.gov/nuccore/DQ672560	HawM2516	2001	DENV-1	IV	French Polynesia	DQ672560_D1/FrencPol/2001/IV	Imrie et al,. 2010. Ann. Trop. Med. Parasitol. 104, 225–235. https://doi.org/10.1179/136485910X12647085215570
FJ898448	https://www.ncbi.nlm.nih.gov/nuccore/FJ898448	PF/BID-V2939	2001	DENV-1	IV	French Polynesia	FJ898448_D1/FrenPol/2001/IV	Imrie et al,. 2010. Ann. Trop. Med. Parasitol. 104, 225–235. https://doi.org/10.1179/136485910X12647085215570
DQ672556	https://www.ncbi.nlm.nih.gov/nuccore/DQ672556	FP0203	2006	DENV-1	IV	French Polynesia	DQ672556_D1/FrencPol/2006/IV	Imrie et al,. 2010. Ann. Trop. Med. Parasitol. 104, 225–235. https://doi.org/10.1179/136485910X12647085215570
KY926849	https://www.ncbi.nlm.nih.gov/nuccore/KY926849	PF08/080108-88	2008	DENV-1	IV	French Polynesia	KY926849_D1/FrenPol/2008/IV	Lequime et al., 2017. Virus Evolution, 3. https://doi.org/10.1093/ve/vex031>
JQ915075	https://www.ncbi.nlm.nih.gov/nuccore/JQ915075	PF09/060209-120	2009	DENV-1	IV	French Polynesia	JQ915075_D1/FrenPol/2009/IV	Sayers et al., 2019. GenBank. Nucleic acids research, 47(D1), D94–D99. https://doi.org/10.1093/nar/gky989
GQ868602	https://www.ncbi.nlm.nih.gov/nuccore/GQ868602	PH/BID-V2940	2004	DENV-1	IV	Philippines	GQ868602_D1/Phili/2004/IV	Sayers et al., 2019. GenBank. Nucleic acids research, 47(D1), D94–D99. https://doi.org/10.1093/nar/gky989
LC128301	https://www.ncbi.nlm.nih.gov/nuccore/LC128301	D1/Hu/Philippines/NIID13/2016	2016	DENV-1	IV	Philippines	LC128301_D1/Philip/2016/IV	Sayers et al., 2019. GenBank. Nucleic acids research, 47(D1), D94–D99. https://doi.org/10.1093/nar/gky989
KY496855	https://www.ncbi.nlm.nih.gov/nuccore/KY496855	D1/Philippines/1610cTw	2016	DENV-1	IV	Taiwan	KY496855_D1/Taiw/2016/IV	Sayers et al., 2019. GenBank. Nucleic acids research, 47(D1), D94–D99. https://doi.org/10.1093/nar/gky989
KY496854	https://www.ncbi.nlm.nih.gov/nuccore/KY496854	D1/Taiwan/114TP1611a	2016	DENV-1	IV	Taiwan	KY496854_D1/Taiw/2016/IV	Sayers et al., 2019. GenBank. Nucleic acids research, 47(D1), D94–D99. https://doi.org/10.1093/nar/gky989
EU863650	https://www.ncbi.nlm.nih.gov/nuccore/EU863650	CHI3336-02	2002	DENV-1	IV	Chile: Easter Island	EU863650_D1/Chil/EastIsl/2002/IV	Cáceres et al., 2008. Arch. Virol. 153, 1967–1970. https://doi.org/10.1007/s00705-008-0200-0
DQ285558	https://www.ncbi.nlm.nih.gov/nuccore/DQ285558	185/04	2004	DENV-1	IV	Reunion	DQ285558_D1/Reun/2004/IV	Sayers et al., 2019. GenBank. Nucleic acids research, 47(D1), D94–D99. https://doi.org/10.1093/nar/gky989
AB204803	https://www.ncbi.nlm.nih.gov/nuccore/AB204803	NIID27	2004	DENV-1	IV	Japan (a traveler from Yap island)	AB204803_D1/Jap/Yap/2004/IV	Nukui et al. 2006. Emerg. Infect. Dis. 12, 343–346. https://doi.org/10.3201/eid1202.050733
JN697056	https://www.ncbi.nlm.nih.gov/nuccore/JN697056	DH/S1/05/04	2005	DENV-1	IV	Malaysia	JN697056_D1/Mal/2005/IV	Sayers et al., 2019. GenBank. Nucleic acids research, 47(D1), D94–D99. https://doi.org/10.1093/nar/gky989
EU179861	https://www.ncbi.nlm.nih.gov/nuccore/EU179861	DS212-110306	2006	DENV-1	IV	Brunei	EU179861_D1/Brun/2006/IV	Osman et al., 2009. J. Gen. Virol. 90, 678–686. https://doi.org/10.1099/vir.0.005306-0
MH921567	https://www.ncbi.nlm.nih.gov/nuccore/MH921567	PNG_2016	2016	DENV-1	IV	Australia (traveller from Papua New Guinea)	MH921567_D1/PapNewGui/2016/IV	Sayers et al., 2019. GenBank. Nucleic acids research, 47(D1), D94–D99. https://doi.org/10.1093/nar/gky989
AY762084	https://www.ncbi.nlm.nih.gov/nuccore/AY762084	Singapore 8114/93	1993	DENV-1	V	Singapore	AY762084_D1/Sing/1993/V	Sayers et al., 2019. GenBank. Nucleic acids research, 47(D1), D94–D99. https://doi.org/10.1093/nar/gky989
MF033197	https://www.ncbi.nlm.nih.gov/nuccore/MF033197	11887_1-V	2012	DENV-1	V	Singapore	MF033197_D1/Sing/2012/V	Koo et al., 2018. iScience 6, 38–51. https://doi.org/10.1016/j.isci.2018.07.008
MF033226	https://www.ncbi.nlm.nih.gov/nuccore/MF033226	38661_1-V	2014	DENV-1	V	Singapore	MF033226_D1/Sing/2014/V	Koo et al., 2018. iScience 6, 38–51. https://doi.org/10.1016/j.isci.2018.07.008
MF033227	https://www.ncbi.nlm.nih.gov/nuccore/MF033227	03329_1-V	2015	DENV-1	V	Singapore	MF033227_D1/Sing/2015/V	Koo et al., 2018. iScience 6, 38–51. https://doi.org/10.1016/j.isci.2018.07.008
MF033229	https://www.ncbi.nlm.nih.gov/nuccore/MF033229	06038_1-V	2015	DENV-1	V	Singapore	MF033229_D1/Sing/2015/V	Koo et al., 2018. iScience 6, 38–51. https://doi.org/10.1016/j.isci.2018.07.008
MF033243	https://www.ncbi.nlm.nih.gov/nuccore/MF033243	03720_1-V	2016	DENV-1	V	Singapore	MF033243_D1/Sing/2016/V	Koo et al., 2018. iScience 6, 38–51. https://doi.org/10.1016/j.isci.2018.07.008
MF033252	https://www.ncbi.nlm.nih.gov/nuccore/MF033252	15628_1-V	2016	DENV-1	V	Singapore	MF033252_D1/Sing/2016/V	Koo et al., 2018. iScience 6, 38–51. https://doi.org/10.1016/j.isci.2018.07.008
MF033256	https://www.ncbi.nlm.nih.gov/nuccore/MF033256	31460_1-V	2016	DENV-1	V	Singapore	MF033256_D1/Sing/2016/V	Koo et al., 2018. iScience 6, 38–51. https://doi.org/10.1016/j.isci.2018.07.008
KU509255	https://www.ncbi.nlm.nih.gov/nuccore/KU509255	DENV1-16687	2011	DENV-1	IV	India	KU509255_D1/Indi/2011/V	Shihada et al., 2017. Emerg. Infect. Dis. 23, 272–275. https://doi.org/10.3201/eid2302.160751
JQ922545	https://www.ncbi.nlm.nih.gov/nuccore/JQ922545	DENV-1/IND/826883/1982	1982	DENV-1	V	India	JQ922545_D1/Indi/1982/V	Sayers et al., 2019. GenBank. Nucleic acids research, 47(D1), D94–D99. https://doi.org/10.1093/nar/gky989
JQ922546	https://www.ncbi.nlm.nih.gov/nuccore/JQ922546	IND/715393	1971	DENV-1	IV	India: Jaipur	JQ922546_D1/Indi/1971/V	Sayers et al., 2019. GenBank. Nucleic acids research, 47(D1), D94–D99. https://doi.org/10.1093/nar/gky989
JN903580	https://www.ncbi.nlm.nih.gov/nuccore/JN903580	RGCB585_1-V	2009	DENV-1	V	India	JN903580_D1/Indi/2009/V	Anoop et al., 2012. Virus Genes 45, 1–13. https://doi.org/10.1007/s11262-012-0756-3
MH822958	https://www.ncbi.nlm.nih.gov/nuccore/MH822958	T24_S68_1-V	2012	DENV-1	V	India	MH822958_D1/Indi/2012/V	Kar et al., 2019. Int. J. Infect.84, s25-s33. Dis. https://doi.org/10.1016/j.ijid.2018.12.003
KX618706	https://www.ncbi.nlm.nih.gov/nuccore/KX618706	3083_1-V	2014	DENV-1	V	India	KX618706_D1/Indi/2014/V	Sayers et al., 2019. GenBank. Nucleic acids research, 47(D1), D94–D99. https://doi.org/10.1093/nar/gky989
MG721063	https://www.ncbi.nlm.nih.gov/nuccore/MG721063	R1_J10_1-V	2016	DENV-1	V	India	MG721063_D1/Indi/2016/V	Sayers et al., 2019. GenBank. Nucleic acids research, 47(D1), D94–D99. https://doi.org/10.1093/nar/gky989
MG721060	https://www.ncbi.nlm.nih.gov/nuccore/MG721060	R1_J47_1-V	2016	DENV-1	V	India	MG721060_D1/Indi/2016/V	Sayers et al., 2019. GenBank. Nucleic acids research, 47(D1), D94–D99. https://doi.org/10.1093/nar/gky989
FJ639735	https://www.ncbi.nlm.nih.gov/nuccore/FJ639735	DENV-1/VE/BID-V2162/1997	1997	DENV-1	V	Venezuela	FJ639735_D1/VE/1997/V	Sayers et al., 2019. GenBank. Nucleic acids research, 47(D1), D94–D99. https://doi.org/10.1093/nar/gky989
GU056029	https://www.ncbi.nlm.nih.gov/nuccore/GU056029	DENV-1/VE/BID-V3540/1997	1997	DENV-1	V	Venezuela	GU056029_D1/VE/1997/V	Sayers et al., 2019. GenBank. Nucleic acids research, 47(D1), D94–D99. https://doi.org/10.1093/nar/gky989
FJ639740	https://www.ncbi.nlm.nih.gov/nuccore/FJ639740	DENV-1/VE/BID-V2168/1998	1998	DENV-1	V	Venezuela	FJ639740_D1/VE/1998/V	Sayers et al., 2019. GenBank. Nucleic acids research, 47(D1), D94–D99. https://doi.org/10.1093/nar/gky989
GU056032	https://www.ncbi.nlm.nih.gov/nuccore/GU056032	DENV-1/VE/BID-V3544/1998	1998	DENV-1	V	Venezuela	GU056032_D1/VE/1998/V	Sayers et al., 2019. GenBank. Nucleic acids research, 47(D1), D94–D99. https://doi.org/10.1093/nar/gky989
FJ639796	https://www.ncbi.nlm.nih.gov/nuccore/FJ639796	DENV-1/VE/BID-V2229/2004	2004	DENV-1	V	Venezuela	FJ639796_D1/VE/2004/V	Sayers et al., 2019. GenBank. Nucleic acids research, 47(D1), D94–D99. https://doi.org/10.1093/nar/gky989
JN819410	https://www.ncbi.nlm.nih.gov/nuccore/JN819410	DENV-1/VE/BID-V2241/2005	2005	DENV-1	V	Venezuela	JN819410_D1/VE/2005/V	Sayers et al., 2019. GenBank. Nucleic acids research, 47(D1), D94–D99. https://doi.org/10.1093/nar/gky989
FJ639815	https://www.ncbi.nlm.nih.gov/nuccore/FJ639815	DENV-1/VE/BID-V2255/2006	2006	DENV-1	V	Venezuela	FJ639815_D1/VE/2006/V	Sayers et al., 2019. GenBank. Nucleic acids research, 47(D1), D94–D99. https://doi.org/10.1093/nar/gky989
FJ639823	https://www.ncbi.nlm.nih.gov/nuccore/FJ639823	DENV-1/VE/BID-V2263/2006	2006	DENV-1	V	Venezuela	FJ639823_D1/VE/2006/V	Sayers et al., 2019. GenBank. Nucleic acids research, 47(D1), D94–D99. https://doi.org/10.1093/nar/gky989
HQ332177	https://www.ncbi.nlm.nih.gov/nuccore/HQ332177	VE/61059/2006	2006	DENV-1	V	Venezuela	HQ332177_D1/VE/2006/V	Rodriguez-Roche et al., 2012. Genet. Evol. 12, 332–344. https://doi.org/10.1016/j.meegid.2011.12.005
HQ332182	https://www.ncbi.nlm.nih.gov/nuccore/HQ332182	VE/61006/2006	2006	DENV-1	V	Venezuela	HQ332182_D1/VE/2006/V	Rodriguez-Roche et al., 2012. Genet. Evol. 12, 332–344. https://doi.org/10.1016/j.meegid.2011.12.005
EU482610	https://www.ncbi.nlm.nih.gov/nuccore/EU482610	DENV-1/VE/BID-V1135/2007	2007	DENV-1	V	Venezuela	EU482610_D1/VE/2007/V	Sayers et al., 2019. GenBank. Nucleic acids research, 47(D1), D94–D99. https://doi.org/10.1093/nar/gky989
FJ639806	https://www.ncbi.nlm.nih.gov/nuccore/FJ639806	DENV-1/VE/BID-V2243/2007	2007	DENV-1	V	Venezuela	FJ639806_D1/VE/2007/V	Sayers et al., 2019. GenBank. Nucleic acids research, 47(D1), D94–D99. https://doi.org/10.1093/nar/gky989
FJ850103	https://www.ncbi.nlm.nih.gov/nuccore/FJ850103	DENV-1/VE/BID-V2468/2008	2008	DENV-1	V	Venezuela	FJ850103_D1/VE/2008/V	Sayers et al., 2019. GenBank. Nucleic acids research, 47(D1), D94–D99. https://doi.org/10.1093/nar/gky989
FJ850104	https://www.ncbi.nlm.nih.gov/nuccore/FJ850104	DENV-1/VE/BID-V2469/2008	2008	DENV-1	V	Venezuela	FJ850104_D1/VE/2008/V	Sayers et al., 2019. GenBank. Nucleic acids research, 47(D1), D94–D99. https://doi.org/10.1093/nar/gky989
KU509251	https://www.ncbi.nlm.nih.gov/nuccore/KU509251	DENV1-3852	2008	DENV-1	V	Venezuela	KU509251_D1/VE/MI/2008/V	Shihada et al., 2017. Emerg. Infect. Dis. 23, 272–275. https://doi.org/10.3201/eid2302.160751
KU509252	https://www.ncbi.nlm.nih.gov/nuccore/KU509252	DENV1-4876	2010	DENV-1	V	Venezuela	KU509252_D1/VE/2010/V	Shihada et al., 2017. Emerg. Infect. Dis. 23, 272–275. https://doi.org/10.3201/eid2302.160751
MH450312	https://www.ncbi.nlm.nih.gov/nuccore/MH450312	DENV1-VE-IDAMS-910132_2015-10-19	2015	DENV-1	V	Venezuela: Carabobo	MH450312_D1/VE/2015/V	Sayers et al., 2019. GenBank. Nucleic acids research, 47(D1), D94–D99. https://doi.org/10.1093/nar/gky989
FJ562105	https://www.ncbi.nlm.nih.gov/nuccore/FJ562105	DENV-1/US/BID-V2096/1993	1993	DENV-1	V	US: Puerto Rico	FJ562105_D1/US/PR/1993/V	Sayers et al., 2019. GenBank. Nucleic acids research, 47(D1), D94–D99. https://doi.org/10.1093/nar/gky989
FJ205874	https://www.ncbi.nlm.nih.gov/nuccore/FJ205874	DENV-1/US/BID-V1743/1995	1995	DENV-1	V	US: Puerto Rico	FJ205874_D1/US/PR/1995/V	Sayers et al., 2019. GenBank. Nucleic acids research, 47(D1), D94–D99. https://doi.org/10.1093/nar/gky989
KF921911	https://www.ncbi.nlm.nih.gov/nuccore/KF921911	DENV-1/PR/BID-V2141/1996	1996	DENV-1	V	US: Puerto Rico	KF921911_D1/US/PR/1996/V	Sayers et al., 2019. GenBank. Nucleic acids research, 47(D1), D94–D99. https://doi.org/10.1093/nar/gky989
FJ390380	https://www.ncbi.nlm.nih.gov/nuccore/FJ390380	DENV-1/US/BID-V1742/1998	1998	DENV-1	V	US: Puerto Rico	FJ390380_D1/US/PR/1998/V	Sayers et al., 2019. GenBank. Nucleic acids research, 47(D1), D94–D99. https://doi.org/10.1093/nar/gky989
KJ189351	https://www.ncbi.nlm.nih.gov/nuccore/KJ189351	DENV-1/PR/BID-V7705/2012	2012	DENV-1	V	US: Puerto Rico	KJ189351_D1/PR/2012/V	Sayers et al., 2019. GenBank. Nucleic acids research, 47(D1), D94–D99. https://doi.org/10.1093/nar/gky989
KJ189360	https://www.ncbi.nlm.nih.gov/nuccore/KJ189360	DENV-1/PR/BID-V7722/2010	2010	DENV-1	V	US: Puerto Rico	KJ189360_D1/PR/2010/V	Sayers et al., 2019. GenBank. Nucleic acids research, 47(D1), D94–D99. https://doi.org/10.1093/nar/gky989
EU482615	https://www.ncbi.nlm.nih.gov/nuccore/EU482615	DENV-1/NI/BID-V1069/2005	2005	DENV-1	V	Nicaragua	EU482615_D1/NI/2005/V	Sayers et al., 2019. GenBank. Nucleic acids research, 47(D1), D94–D99. https://doi.org/10.1093/nar/gky989
EU482616	https://www.ncbi.nlm.nih.gov/nuccore/EU482616	DENV-1/NI/BID-V1070/2005	2005	DENV-1	V	Nicaragua	EU482616_D1/NI/2005/V	Sayers et al., 2019. GenBank. Nucleic acids research, 47(D1), D94–D99. https://doi.org/10.1093/nar/gky989
FJ810419	https://www.ncbi.nlm.nih.gov/nuccore/FJ810419	DENV-1/NI/BID-V2341/2006	2006	DENV-1	V	Nicaragua	FJ810419_D1/NI/2006/V	Sayers et al., 2019. GenBank. Nucleic acids research, 47(D1), D94–D99. https://doi.org/10.1093/nar/gky989
FJ898433	https://www.ncbi.nlm.nih.gov/nuccore/FJ898433	DENV-1/NI/BID-V1223/2007	2007	DENV-1	V	Nicaragua	FJ898433_D1/NI/2007/V	Sayers et al., 2019. GenBank. Nucleic acids research, 47(D1), D94–D99. https://doi.org/10.1093/nar/gky989
GQ199859	https://www.ncbi.nlm.nih.gov/nuccore/GQ199859	DENV-1/NI/BID-V2652/2008	2008	DENV-1	V	Nicaragua	GQ199859_D1/NI/2008/V	Sayers et al., 2019. GenBank. Nucleic acids research, 47(D1), D94–D99. https://doi.org/10.1093/nar/gky989
FJ547088	https://www.ncbi.nlm.nih.gov/nuccore/FJ547088	DENV-1/NI/BID-V2330/2008	2008	DENV-1	V	Nicaragua	FJ547088_D1/NI/2008/V	Sayers et al., 2019. GenBank. Nucleic acids research, 47(D1), D94–D99. https://doi.org/10.1093/nar/gky989
JF937635	https://www.ncbi.nlm.nih.gov/nuccore/JF937635	DENV-1/NI/BID-V5504/2009	2009	DENV-1	V	Nicaragua	JF937635_D1/NI/2009/V	Sayers et al., 2019. GenBank. Nucleic acids research, 47(D1), D94–D99. https://doi.org/10.1093/nar/gky989
KF973456	https://www.ncbi.nlm.nih.gov/nuccore/KF973456	DENV-1/NI/BID-V7651/2012	2012	DENV-1	V	Nicaragua	KF973456_D1/NI/2012/V	Sayers et al., 2019. GenBank. Nucleic acids research, 47(D1), D94–D99. https://doi.org/10.1093/nar/gky989
KF973465	https://www.ncbi.nlm.nih.gov/nuccore/KF973465	DENV-1/NI/BID-V7678/2012	2012	DENV-1	V	Nicaragua	KF973465_D1/NI/2012/V	Sayers et al., 2019. GenBank. Nucleic acids research, 47(D1), D94–D99. https://doi.org/10.1093/nar/gky989
JX669470	https://www.ncbi.nlm.nih.gov/nuccore/JX669470	52082/BR-PE/98	1998	DENV-1	V	Brazil	JX669470_D1/BR/1998/V	Sayers et al., 2019. GenBank. Nucleic acids research, 47(D1), D94–D99. https://doi.org/10.1093/nar/gky989
JX669471	https://www.ncbi.nlm.nih.gov/nuccore/JX669471	59049/BR-PE/99	1999	DENV-1	V	Brazil	JX669471_D1/BR/1999/V	Sayers et al., 2019. GenBank. Nucleic acids research, 47(D1), D94–D99. https://doi.org/10.1093/nar/gky989
FJ850090	https://www.ncbi.nlm.nih.gov/nuccore/FJ850090	DENV-1/BR/BID-V2398/2007	2007	DENV-1	V	Brazil	FJ850090_D1/BR/2007/V	Sayers et al., 2019. GenBank. Nucleic acids research, 47(D1), D94–D99. https://doi.org/10.1093/nar/gky989
FJ850093	https://www.ncbi.nlm.nih.gov/nuccore/FJ850093	DENV-1/BR/BID-V2401/2008	2008	DENV-1	V	Brazil	FJ850093_D1/BR/2008/V	Sayers et al., 2019. GenBank. Nucleic acids research, 47(D1), D94–D99. https://doi.org/10.1093/nar/gky989
GU131863	https://www.ncbi.nlm.nih.gov/nuccore/GU131863	DENV-1/BR/BID-V3490/2008	2008	DENV-1	V	Brazil	GU131863_D1/BR/2008/V	Sayers et al., 2019. GenBank. Nucleic acids research, 47(D1), D94–D99. https://doi.org/10.1093/nar/gky989
KP188539	https://www.ncbi.nlm.nih.gov/nuccore/KP188539	DENV1 BR/SJRP/17/2010	2010	DENV-1	V	Brazil	KP188539_D1/BR/2010/V	Sayers et al., 2019. GenBank. Nucleic acids research, 47(D1), D94–D99. https://doi.org/10.1093/nar/gky989
KP188548	https://www.ncbi.nlm.nih.gov/nuccore/KP188548	BR/SJRP/885/2013	2013	DENV-1	V	Brazil	KP188548_D1/BR/2013/V	Sayers et al., 2019. GenBank. Nucleic acids research, 47(D1), D94–D99. https://doi.org/10.1093/nar/gky989
KP188568	https://www.ncbi.nlm.nih.gov/nuccore/KP188568	BR/SJRP/2271/2014	2014	DENV-1	V	Brazil	KP188568_D1/BR/2014/V	Sayers et al., 2019. GenBank. Nucleic acids research, 47(D1), D94–D99. https://doi.org/10.1093/nar/gky989
GQ868559	https://www.ncbi.nlm.nih.gov/nuccore/GQ868559	DENV-1/CO/BID-V3376/1998	1998	DENV-1	V	Colombia	GQ868559_D1/COL/1998/V	Sayers et al., 2019. GenBank. Nucleic acids research, 47(D1), D94–D99. https://doi.org/10.1093/nar/gky989
KJ189302	https://www.ncbi.nlm.nih.gov/nuccore/KJ189302	DENV-1/CO/BID-V7290/1998	1998	DENV-1	V	Colombia	KJ189302_D1/COL/1998/V	Sayers et al., 2019. GenBank. Nucleic acids research, 47(D1), D94–D99. https://doi.org/10.1093/nar/gky989
GQ868566	https://www.ncbi.nlm.nih.gov/nuccore/GQ868566	DENV-1/CO/BID-V3386/2007	2007	DENV-1	V	Colombia	GQ868566_D1/COL/2007/V	Sayers et al., 2019. GenBank. Nucleic acids research, 47(D1), D94–D99. https://doi.org/10.1093/nar/gky989
KC692514	https://www.ncbi.nlm.nih.gov/nuccore/KC692514	HNRG27486	1986	DENV-1	V	Argentina	KC692514_D1/Arg/BA/1986/V	Tittarelli et al., 2014. PLoS One 9, e111017. https://doi.org/10.1371/journal.pone.0111017
KC692495	https://www.ncbi.nlm.nih.gov/nuccore/KC692495	HNRG12188	1988	DENV-1	V	Argentina	KC692495_D1/Arg/BA/1988/V	Tittarelli et al., 2014. PLoS One 9, e111017. https://doi.org/10.1371/journal.pone.0111017
KC692498	https://www.ncbi.nlm.nih.gov/nuccore/KC692498	HNRG12589	1989	DENV-1	V	Argentina	KC692498_D1/Arg/BA/1989/V	Tittarelli et al., 2014. PLoS One 9, e111017. https://doi.org/10.1371/journal.pone.0111017
KC692501	https://www.ncbi.nlm.nih.gov/nuccore/KC692501	HNRG13301	2001	DENV-1	V	Argentina	KC692501_D1/Arg/BA/2001/V	Tittarelli et al., 2014. PLoS One 9, e111017. https://doi.org/10.1371/journal.pone.0111017
GQ868498	https://www.ncbi.nlm.nih.gov/nuccore/GQ868498	DENV-1/MX/BID-V3659/2006	2006	DENV-1	V	Mexico	GQ868498_D1/MX/2006/V	Sayers et al., 2019. GenBank. Nucleic acids research, 47(D1), D94–D99. https://doi.org/10.1093/nar/gky989
GU131956	https://www.ncbi.nlm.nih.gov/nuccore/GU131956	DENV-1/MX/BID-V3656/2006	2006	DENV-1	V	Mexico	GU131956_D1/MX/2006/V	Sayers et al., 2019. GenBank. Nucleic acids research, 47(D1), D94–D99. https://doi.org/10.1093/nar/gky989
GU131957	https://www.ncbi.nlm.nih.gov/nuccore/GU131957	DENV-1/MX/BID-V3657/2006	2006	DENV-1	V	Mexico	GU131957_D1/MX/2006/V	Sayers et al., 2019. GenBank. Nucleic acids research, 47(D1), D94–D99. https://doi.org/10.1093/nar/gky989
GQ868500	https://www.ncbi.nlm.nih.gov/nuccore/GQ868500	DENV-1/MX/BID-V3665/2007	2007	DENV-1	V	Mexico	GQ868500_D1/MX/2007/V	Sayers et al., 2019. GenBank. Nucleic acids research, 47(D1), D94–D99. https://doi.org/10.1093/nar/gky989
GU131971	https://www.ncbi.nlm.nih.gov/nuccore/GU131971	DENV-1/MX/BID-V3707/2007	2007	DENV-1	V	Mexico	GU131971_D1/MX/2007/V	Sayers et al., 2019. GenBank. Nucleic acids research, 47(D1), D94–D99. https://doi.org/10.1093/nar/gky989
HQ166035	https://www.ncbi.nlm.nih.gov/nuccore/HQ166035	DENV-1/MX/BID-V3683/2007	2007	DENV-1	V	Mexico	HQ166035_D1/MX/2007/V	Sayers et al., 2019. GenBank. Nucleic acids research, 47(D1), D94–D99. https://doi.org/10.1093/nar/gky989
GQ868533	https://www.ncbi.nlm.nih.gov/nuccore/GQ868533	DENV-1/MX/BID-V3752/2008	2008	DENV-1	V	Mexico	GQ868533_D1/MX/2008/V	Sayers et al., 2019. GenBank. Nucleic acids research, 47(D1), D94–D99. https://doi.org/10.1093/nar/gky989
GU131983	https://www.ncbi.nlm.nih.gov/nuccore/GU131983	DENV-1/MX/BID-V3748/2008	2008	DENV-1	V	Mexico	GU131983_D1/MX/2008/V	Sayers et al., 2019. GenBank. Nucleic acids research, 47(D1), D94–D99. https://doi.org/10.1093/nar/gky989
KJ189343	https://www.ncbi.nlm.nih.gov/nuccore/KJ189343	DENV-1/MX/BID-V7612/2009	2009	DENV-1	V	Mexico	KJ189343_D1/MX/2009/V	Sayers et al., 2019. GenBank. Nucleic acids research, 47(D1), D94–D99. https://doi.org/10.1093/nar/gky989
KJ189347	https://www.ncbi.nlm.nih.gov/nuccore/KJ189347	DENV-1/MX/BID-V7619/2009	2009	DENV-1	V	Mexico	KJ189347_D1/MX/2009/V	Sayers et al., 2019. GenBank. Nucleic acids research, 47(D1), D94–D99. https://doi.org/10.1093/nar/gky989
MN711811	https://www.ncbi.nlm.nih.gov/nuccore/MN711811	MX/VER/S1.2.6/2009	2009	DENV-1	V	Mexico: Veracruz	MN711811_D1/MX/VER/2009/V	This study
MN711812	https://www.ncbi.nlm.nih.gov/nuccore/MN711812	MX/VER/1.1.3/2009	2009	DENV-1	V	Mexico: Veracruz	MN711812_D1/MX/VER/2009/V	This study
MN711813	https://www.ncbi.nlm.nih.gov/nuccore/MN711813	MX/VER/1.1.5/2009	2009	DENV-1	V	Mexico: Veracruz	MN711813_D1/MX/VER/2009/V	This study
MN711814	https://www.ncbi.nlm.nih.gov/nuccore/MN711814	MX/VER/1.3.1/2009	2009	DENV-1	V	Mexico: Veracruz	MN711814_D1/MX/VER/2009/V	This study
MN711815	https://www.ncbi.nlm.nih.gov/nuccore/MN711815	MX/VER/S3.3.4/2009	2009	DENV-1	V	Mexico: Veracruz	MN711815_D1/MX/VER/2009/V	This study
KJ189306	https://www.ncbi.nlm.nih.gov/nuccore/KJ189306	DENV-1/MX/BID-V7298/2011	2011	DENV-1	V	Mexico	KJ189306_D1/MX/2011/V	Sayers et al., 2019. GenBank. Nucleic acids research, 47(D1), D94–D99. https://doi.org/10.1093/nar/gky989
KJ189307	https://www.ncbi.nlm.nih.gov/nuccore/KJ189307	DENV-1/MX/BID-V7302/2011	2011	DENV-1	V	Mexico	KJ189307_D1/MX/2011/V	Sayers et al., 2019. GenBank. Nucleic acids research, 47(D1), D94–D99. https://doi.org/10.1093/nar/gky989
KJ189348	https://www.ncbi.nlm.nih.gov/nuccore/KJ189348	DENV-1/MX/BID-V7624/2011	2011	DENV-1	V	Mexico	KJ189348_D1/MX/2011/V	Sayers et al., 2019. GenBank. Nucleic acids research, 47(D1), D94–D99. https://doi.org/10.1093/nar/gky989
KJ189368	https://www.ncbi.nlm.nih.gov/nuccore/KJ189368	DENV-1/MX/BID-V8195/2012	2012	DENV-1	V	Mexico	KJ189368_D1/MX/2012/V	Sayers et al., 2019. GenBank. Nucleic acids research, 47(D1), D94–D99. https://doi.org/10.1093/nar/gky989
MF797878	https://www.ncbi.nlm.nih.gov/nuccore/MF797878	DENV1/EC/Esmeraldas/210/2014	2014	DENV-1	V	Ecuador	MF797878_D1/EC/2014/V	Sayers et al., 2019. GenBank. Nucleic acids research, 47(D1), D94–D99. https://doi.org/10.1093/nar/gky989
KU509264	https://www.ncbi.nlm.nih.gov/nuccore/KU509264	DENV1-18037	2010	DENV-1	V	Haiti	KU509264_D1/Hait/2010/V	Shihada et al., 2017. Emerg. Infect. Dis. 23, 272–275. https://doi.org/10.3201/eid2302.160751
MG877553	https://www.ncbi.nlm.nih.gov/nuccore/MG877553	Haiti2012	2012	DENV-1	V	Haiti	MG877553_D1/Hait/2012/V	Fontaine et al., 2018. PLoS Pathog. 14, e1007187. https://doi.org/10.1371/journal.ppat.1007187
GQ868601	https://www.ncbi.nlm.nih.gov/nuccore/GQ868601	DENV-1/VG/BID-V2937/1985	1985	DENV-1	V	British Virgin Islands: Tortola	GQ868601_D1/BritVirg/1985/V	Sayers et al., 2019. GenBank. Nucleic acids research, 47(D1), D94–D99. https://doi.org/10.1093/nar/gky989
DQ285562	https://www.ncbi.nlm.nih.gov/nuccore/DQ285562	04.329/93	1993	DENV-1	V	Comoros	DQ285562_D1/Comor/1993/V	Sayers et al., 2019. GenBank. Nucleic acids research, 47(D1), D94–D99. https://doi.org/10.1093/nar/gky989
DQ285559	https://www.ncbi.nlm.nih.gov/nuccore/DQ285559	Reunion 191/04	2004	DENV-1	V	Reunion	DQ285559_D1/Reun/2004/V	Sayers et al., 2019. GenBank. Nucleic acids research, 47(D1), D94–D99. https://doi.org/10.1093/nar/gky989
EU179860	https://www.ncbi.nlm.nih.gov/nuccore/EU179860	DS06-210505	2005	DENV-1	V	Brunei	EU179860_D1/Brun/2005/V	Osman et al., 2009. J. Gen. Virol. 90, 678–686. https://doi.org/10.1099/vir.0.005306-0
EF122232	https://www.ncbi.nlm.nih.gov/nuccore/EF122232	FGA/NA a5	2006	DENV-1	V	French Guiana	EF122232_D1/FrencGuia/2006/V	Sayers et al., 2019. GenBank. Nucleic acids research, 47(D1), D94–D99. https://doi.org/10.1093/nar/gky989
KY829115	https://www.ncbi.nlm.nih.gov/nuccore/KY829115	wt/BLM/2016/MA-WGS16-006-SER	2016	DENV-1	V	Saint Barthelemy	KY829115_D1/SainBart/2016/V	Sayers et al., 2019. GenBank. Nucleic acids research, 47(D1), D94–D99. https://doi.org/10.1093/nar/gky989
EU687246	https://www.ncbi.nlm.nih.gov/nuccore/EU687246	BID-V1498	1994	DENV-2	Asian I	Thailand	EU687246_D2/Th/1994/AI	Sayers et al., 2019. GenBank. Nucleic acids research, 47(D1), D94–D99. https://doi.org/10.1093/nar/gky989
DQ181802	https://www.ncbi.nlm.nih.gov/nuccore/DQ181802	ThD2_0026_88	1988	DENV-2	Asian I	Thailand	DQ181802_D2/Th/1988/AI	Zhang et al., 2006. J. Gen. Virol. 87, 873–883. https://doi.org/10.1099/vir.0.81486-0
DQ181799	https://www.ncbi.nlm.nih.gov/nuccore/DQ181799	ThD2_0017_98	1998	DENV-2	Asian I	Thailand	DQ181799_D2/Th/1998/AI	Zhang et al., 2006. J. Gen. Virol. 87, 873–883. https://doi.org/10.1099/vir.0.81486-0
FJ810410	https://www.ncbi.nlm.nih.gov/nuccore/FJ810410	BID-V2291	2001	DENV-2	Asian I	Thailand	FJ810410_D2/Th/2001/AI	Sayers et al., 2019. GenBank. Nucleic acids research, 47(D1), D94–D99. https://doi.org/10.1093/nar/gky989
MH888331	https://www.ncbi.nlm.nih.gov/nuccore/MH888331	CNR_25326	2014	DENV-2	Asian I	Thailand	MH888331_D2/Th/2014/AI	Sayers et al., 2019. GenBank. Nucleic acids research, 47(D1), D94–D99. https://doi.org/10.1093/nar/gky989
GQ868620	https://www.ncbi.nlm.nih.gov/nuccore/GQ868620	BID-V2028	2003	DENV-2	Asian I	Cambodia	GQ868620_D2/Camb/2003/AI	Sayers et al., 2019. GenBank. Nucleic acids research, 47(D1), D94–D99. https://doi.org/10.1093/nar/gky989
FJ639704	https://www.ncbi.nlm.nih.gov/nuccore/FJ639704	BID-V2036	2003	DENV-2	Asian I	Cambodia	FJ639704_D2/Camb/2003/AI	Sayers et al., 2019. GenBank. Nucleic acids research, 47(D1), D94–D99. https://doi.org/10.1093/nar/gky989
FJ639705	https://www.ncbi.nlm.nih.gov/nuccore/FJ639705	BID-V2039	2003	DENV-2	Asian I	Cambodia	FJ639705_D2/Camb/2003/AI	Sayers et al., 2019. GenBank. Nucleic acids research, 47(D1), D94–D99. https://doi.org/10.1093/nar/gky989
GQ868631	https://www.ncbi.nlm.nih.gov/nuccore/GQ868631	BID-V3791	2008	DENV-2	Asian I	Cambodia	GQ868631_D2/Camb/2008/AI	Sayers et al., 2019. GenBank. Nucleic acids research, 47(D1), D94–D99. https://doi.org/10.1093/nar/gky989
KY672946	https://www.ncbi.nlm.nih.gov/nuccore/KY672946	15DGR29	2015	DENV-2	Asian I	China	KY672946_D2/Chin/YN/2015/AI	Sayers et al., 2019. GenBank. Nucleic acids research, 47(D1), D94–D99. https://doi.org/10.1093/nar/gky989
KY849757	https://www.ncbi.nlm.nih.gov/nuccore/KY849757	LNT1155	2009	DENV-2	Asian I	Laos	KY849757_D2/Laos/2009/AI	Castonguay-Vanier et al., 2018. PLoS Negl. Trop. Dis. 12, e0006203. https://doi.org/10.1371/journal.pntd.0006203
KY849758	https://www.ncbi.nlm.nih.gov/nuccore/KY849758	SV397	2009	DENV-2	Asian I	Laos	KY849758_D2/Laos/2009/AI	Castonguay-Vanier et al., 2018. PLoS Negl. Trop. Dis. 12, e0006203. https://doi.org/10.1371/journal.pntd.0006203
KY849760	https://www.ncbi.nlm.nih.gov/nuccore/KY849760	LNT1266	2009	DENV-2	Asian I	Laos	KY849760_D2/Laos/2009/AI	Castonguay-Vanier et al., 2018. PLoS Negl. Trop. Dis. 12, e0006203. https://doi.org/10.1371/journal.pntd.0006203
AF100466	https://www.ncbi.nlm.nih.gov/nuccore/AF100466	Mara4/Ven/90	1990	DENV-2	Asian I	Venezuela	AF100466_D2/VE/1990/AI	Leitmeyer et al., 1999. J. Virol. 73, 4738–47.
EU482473	https://www.ncbi.nlm.nih.gov/nuccore/EU482473	BID-V928	2006	DENV-2	Asian I	Viet Nam: south	EU482473_D2/ViNam/2006/AI	Sayers et al., 2019. GenBank. Nucleic acids research, 47(D1), D94–D99. https://doi.org/10.1093/nar/gky989
AF204178	https://www.ncbi.nlm.nih.gov/nuccore/AF204178	43	1987	DENV-2	Asian II	China	AF204178_D2/Chin/1987/AII	Sayers et al., 2019. GenBank. Nucleic acids research, 47(D1), D94–D99. https://doi.org/10.1093/nar/gky989
AF204177	https://www.ncbi.nlm.nih.gov/nuccore/AF204177	44	1989	DENV-2	Asian II	China	AF204177_D2/Chin/1989/AII	Sayers et al., 2019. GenBank. Nucleic acids research, 47(D1), D94–D99. https://doi.org/10.1093/nar/gky989
M29095	https://www.ncbi.nlm.nih.gov/nuccore/M29095	New Guinea-C	1944	DENV-2	Asian II	New Guinea	M29095_x001F__D2/NGuinC/1944/AII	Irie et al., 1989. Gene 75, 197–211. https://doi.org/10.1016/0378-1119(89)90266-7
GQ398268	https://www.ncbi.nlm.nih.gov/nuccore/GQ398268	1022DN	1975	DENV-2	Asian II	Indonesia	GQ398268_D2/Ind/1975/AII	Christenbury et al., 2010. J. Virol. Methods 169, 202–206. https://doi.org/10.1016/j.jviromet.2010.06.013
FJ906959	https://www.ncbi.nlm.nih.gov/nuccore/FJ906959	BID-V2618	2008	DENV-2	Asian II	Papua New Guinea	FJ906959_D2/PapNGuin/2008/AII	Sayers et al., 2019. GenBank. Nucleic acids research, 47(D1), D94–D99. https://doi.org/10.1093/nar/gky989
EU854293	https://www.ncbi.nlm.nih.gov/nuccore/EU854293	BID-V1599	1944	DENV-2	Asian II	Colombia	EU854293_D2/COL/1944/AII	Sayers et al., 2019. GenBank. Nucleic acids research, 47(D1), D94–D99. https://doi.org/10.1093/nar/gky989
KF704354	https://www.ncbi.nlm.nih.gov/nuccore/KF704354	A15	1981	DENV-2	Asian II	Cuba	KF704354_D2/Cub/1981/AII	Rodriguez-Roche et al., 2014. Arch. Virol. 159, 3239–47. https://doi.org/10.1007/s00705-014-2188-y
KF704355	https://www.ncbi.nlm.nih.gov/nuccore/KF704355	A132	1981	DENV-2	Asian II	Cuba	KF704355_D2/Cub/1981/AII	Rodriguez-Roche et al., 2014. Arch. Virol. 159, 3239–47. https://doi.org/10.1007/s00705-014-2188-y
KF704356	https://www.ncbi.nlm.nih.gov/nuccore/KF704356	A115	1981	DENV-2	Asian II	Cuba	KF704356_D2/Cub/1981/AII	Rodriguez-Roche et al., 2014. Arch. Virol. 159, 3239–47. https://doi.org/10.1007/s00705-014-2188-y
KF704357	https://www.ncbi.nlm.nih.gov/nuccore/KF704357	A169	1981	DENV-2	Asian II	Cuba	KF704357_D2/Cub/1981/AII	Rodriguez-Roche et al., 2014. Arch. Virol. 159, 3239–47. https://doi.org/10.1007/s00705-014-2188-y
KF704358	https://www.ncbi.nlm.nih.gov/nuccore/KF704358	A35	1981	DENV-2	Asian II	Cuba	KF704358_D2/Cub/1981/AII	Rodriguez-Roche et al., 2014. Arch. Virol. 159, 3239–47. https://doi.org/10.1007/s00705-014-2188-y
AY449678	https://www.ncbi.nlm.nih.gov/nuccore/AY449678	C-932/Acapulco 97	1997	DENV-2	Asian II	Mexico: Acapulco, Guerrero	AY449678_D2/MX/GR/Acap/1997/AII	Sayers et al., 2019. GenBank. Nucleic acids research, 47(D1), D94–D99. https://doi.org/10.1093/nar/gky989
AY449679	https://www.ncbi.nlm.nih.gov/nuccore/AY449679	C1077/Chilpancingo 97	1997	DENV-2	Asian II	Mexico: Chilpancingo, Guerrero	AY449679_D2/MX/GR/Chilp/1997/AII	Sayers et al., 2019. GenBank. Nucleic acids research, 47(D1), D94–D99. https://doi.org/10.1093/nar/gky989
MN711810	https://www.ncbi.nlm.nih.gov/nuccore/MN711810	MX/VER/4.4.20/2009	2009	DENV-2	Asian II	Mexico:Veracruz	MN711810_D2/MX/VER/2009/AII	This study
MN711798	https://www.ncbi.nlm.nih.gov/nuccore/MN711798	MX/VER/4.4.19/2009	2009	DENV-2	Asian II	Mexico:Veracruz	MN711798_D2/MX/VER/2009/AII	This study
MN711799	https://www.ncbi.nlm.nih.gov/nuccore/MN711799	MX/VER/4.4.16/2009	2009	DENV-2	Asian II	Mexico:Veracruz	MN711799_D2/MX/VER/2009/AII	This study
MN711800	https://www.ncbi.nlm.nih.gov/nuccore/MN711800	MX/VER/10.3.3/2009	2009	DENV-2	Asian II	Mexico:Veracruz	MN711800_D2/MX/VER/2009/AII	This study
MN711801	https://www.ncbi.nlm.nih.gov/nuccore/MN711801	MX/VER/5.2.3/2009	2009	DENV-2	Asian II	Mexico:Veracruz	MN711801_D2/MX/VER/2009/AII	This study
MN711802	https://www.ncbi.nlm.nih.gov/nuccore/MN711802	MX/VER/5.1.4/2009	2009	DENV-2	Asian II	Mexico:Veracruz	MN711802_D2/MX/VER/2009/AII	This study
MN711803	https://www.ncbi.nlm.nih.gov/nuccore/MN711803	MX/VER/4.1.2/2009	2009	DENV-2	Asian II	Mexico:Veracruz	MN711803_D2/MX/VER/2009/AII	This study
MN711804	https://www.ncbi.nlm.nih.gov/nuccore/MN711804	MX/VER/1.4.3/2009	2009	DENV-2	Asian II	Mexico:Veracruz	MN711804_D2/MX/VER/2009/AII	This study
MN711805	https://www.ncbi.nlm.nih.gov/nuccore/MN711805	MX/VER/1.4.2/2009	2009	DENV-2	Asian II	Mexico:Veracruz	MN711805_D2/MX/VER/2009/AII	This study
MN711806	https://www.ncbi.nlm.nih.gov/nuccore/MN711806	MX/VER/4.4.11/2009	2009	DENV-2	Asian II	Mexico:Veracruz	MN711806_D2/MX/VER/2009/AII	This study
MN711807	https://www.ncbi.nlm.nih.gov/nuccore/MN711807	MX/VER/4.4.1/2009	2009	DENV-2	Asian II	Mexico:Veracruz	MN711807_D2/MX/VER/2009/AII	This study
EU482568	https://www.ncbi.nlm.nih.gov/nuccore/EU482568	BID-V1164	1986	DENV-2	Asian-American	USA: Puerto Rico	EU482568_D2/US/PR/1986/AA	Sayers et al., 2019. GenBank. Nucleic acids research, 47(D1), D94–D99. https://doi.org/10.1093/nar/gky989
EU482570	https://www.ncbi.nlm.nih.gov/nuccore/EU482570	BID-V1166	1987	DENV-2	Asian-American	USA: Puerto Rico	EU482570_D2/US/PR/1987/AA	Sayers et al., 2019. GenBank. Nucleic acids research, 47(D1), D94–D99. https://doi.org/10.1093/nar/gky989
EU529701	https://www.ncbi.nlm.nih.gov/nuccore/EU529701	BID-V1087	1991	DENV-2	Asian-American	USA: Puerto Rico	EU529701_D2/US/PR/1991/AA	Sayers et al., 2019. GenBank. Nucleic acids research, 47(D1), D94–D99. https://doi.org/10.1093/nar/gky989
EU529700	https://www.ncbi.nlm.nih.gov/nuccore/EU529700	BID-V1085	1994	DENV-2	Asian-American	USA: Puerto Rico	EU529700_D2/US/PR/1994/AA	Sayers et al., 2019. GenBank. Nucleic acids research, 47(D1), D94–D99. https://doi.org/10.1093/nar/gky989
GQ398288	https://www.ncbi.nlm.nih.gov/nuccore/GQ398288	10DN	1994	DENV-2	Asian-American	USA: Puerto Rico	GQ398288_D2/US/PR/1994/AA	Christenbury et al.. 2010. J. Virol. Methods 169, 202–206. https://doi.org/10.1016/j.jviromet.2010.06.013
GQ398313	https://www.ncbi.nlm.nih.gov/nuccore/GQ398313	11DN	1994	DENV-2	Asian-American	USA: Puerto Rico	GQ398313_D2/US/PR/1994/AA	Christenbury et al.. 2010. J. Virol. Methods 169, 202–206. https://doi.org/10.1016/j.jviromet.2010.06.013
EU482551	https://www.ncbi.nlm.nih.gov/nuccore/EU482551	BID-V1039	2006	DENV-2	Asian-American	USA: Puerto Rico	EU482551_D2/US/PR/2006/AA	Sayers et al., 2019. GenBank. Nucleic acids research, 47(D1), D94–D99. https://doi.org/10.1093/nar/gky989
EU482552	https://www.ncbi.nlm.nih.gov/nuccore/EU482552	BID-V1040	2006	DENV-2	Asian-American	USA: Puerto Rico	EU482552_D2/US/PR/2006/AA	Sayers et al., 2019. GenBank. Nucleic acids research, 47(D1), D94–D99. https://doi.org/10.1093/nar/gky989
KF955359	https://www.ncbi.nlm.nih.gov/nuccore/KF955359	BID-V586	2006	DENV-2	Asian-American	USA: Puerto Rico	KF955359_D2/US/PR/2006/AA	Sayers et al., 2019. GenBank. Nucleic acids research, 47(D1), D94–D99. https://doi.org/10.1093/nar/gky989
KF955360	https://www.ncbi.nlm.nih.gov/nuccore/KF955360	BID-V590	2006	DENV-2	Asian-American	USA: Puerto Rico	KF955360_D2/US/PR/2006/AA	Sayers et al., 2019. GenBank. Nucleic acids research, 47(D1), D94–D99. https://doi.org/10.1093/nar/gky989
FJ898477	https://www.ncbi.nlm.nih.gov/nuccore/FJ898477	BID-V2923	2000	DENV-2	Asian-American	Nicaragua	FJ898477_D2/NI/2000/AA	Sayers et al., 2019. GenBank. Nucleic acids research, 47(D1), D94–D99. https://doi.org/10.1093/nar/gky989
GQ199898	https://www.ncbi.nlm.nih.gov/nuccore/GQ199898	BID-V3076	2001	DENV-2	Asian-American	Nicaragua	GQ199898_D2/NI/2001/AA	Sayers et al., 2019. GenBank. Nucleic acids research, 47(D1), D94–D99. https://doi.org/10.1093/nar/gky989
HQ541793	https://www.ncbi.nlm.nih.gov/nuccore/HQ541793	BID-V4636	2005	DENV-2	Asian-American	Nicaragua	HQ541793_D2/NI/2005/AA	Sayers et al., 2019. GenBank. Nucleic acids research, 47(D1), D94–D99. https://doi.org/10.1093/nar/gky989
GQ199896	https://www.ncbi.nlm.nih.gov/nuccore/GQ199896	BID-V2680	2006	DENV-2	Asian-American	Nicaragua	GQ199896_D2/NI/2006/AA	Sayers et al., 2019. GenBank. Nucleic acids research, 47(D1), D94–D99. https://doi.org/10.1093/nar/gky989
EU482621	https://www.ncbi.nlm.nih.gov/nuccore/EU482621	BID-V1191	2007	DENV-2	Asian-American	Nicaragua	EU482621_D2/NI/2007/AA	Sayers et al., 2019. GenBank. Nucleic acids research, 47(D1), D94–D99. https://doi.org/10.1093/nar/gky989
JF357906	https://www.ncbi.nlm.nih.gov/nuccore/JF357906	BID-V3227	2008	DENV-2	Asian-American	Nicaragua	JF357906_D2/NI/2008/AA	Sayers et al., 2019. GenBank. Nucleic acids research, 47(D1), D94–D99. https://doi.org/10.1093/nar/gky989
HQ705624	https://www.ncbi.nlm.nih.gov/nuccore/HQ705624	BID-V4914	2009	DENV-2	Asian-American	Nicaragua	HQ705624_D2/NI/2009/AA	Sayers et al., 2019. GenBank. Nucleic acids research, 47(D1), D94–D99. https://doi.org/10.1093/nar/gky989
HQ705625	https://www.ncbi.nlm.nih.gov/nuccore/HQ705625	BID-V4915	2009	DENV-2	Asian-American	Nicaragua	HQ705625_D2/NI/2009/AA	Sayers et al., 2019. GenBank. Nucleic acids research, 47(D1), D94–D99. https://doi.org/10.1093/nar/gky989
GQ868598	https://www.ncbi.nlm.nih.gov/nuccore/GQ868598	BID-V3365	1991	DENV-2	Asian-American	Venezuela	GQ868598_D2/VE/1991/AA	Sayers et al., 2019. GenBank. Nucleic acids research, 47(D1), D94–D99. https://doi.org/10.1093/nar/gky989
FJ898466	https://www.ncbi.nlm.nih.gov/nuccore/FJ898466	BID-V2942	2000	DENV-2	Asian-American	Venezuela	FJ898466_D2/VE/2000/AA	Sayers et al., 2019. GenBank. Nucleic acids research, 47(D1), D94–D99. https://doi.org/10.1093/nar/gky989
AF360860	https://www.ncbi.nlm.nih.gov/nuccore/AF360860	LARD1432/Ven/01	2001	DENV-2	Asian-American	Venezuela	AF360860_D2/VE/2001/AA	Uzcategui et al., 2001. J. Gen. Virol. 82, 2945–2953. https://doi: 10.1099/0022-1317-82-12-2945.
AF360862	https://www.ncbi.nlm.nih.gov/nuccore/AF360862	LARD1910	2001	DENV-2	Asian-American	Venezuela	AF360862_D2/VE/2001/AA	Uzcategui et al., 2001. J. Gen. Virol. 82, 2945–2953. https://doi: 10.1099/0022-1317-82-12-2945.
AY044442	https://www.ncbi.nlm.nih.gov/nuccore/AY044442	Mara3/Ven/01	2001	DENV-2	Asian-American	Venezuela	AY044442_D2/VE/2001/AA	Uzcategui et al., 2001. J. Gen. Virol. 82, 2945–2953. https://doi: 10.1099/0022-1317-82-12-2945.
FJ898467	https://www.ncbi.nlm.nih.gov/nuccore/FJ898467	BID-V2944	2005	DENV-2	Asian-American	Venezuela	FJ898467_D2/VE/2005/AA	Sayers et al., 2019. GenBank. Nucleic acids research, 47(D1), D94–D99. https://doi.org/10.1093/nar/gky989
MH069496	https://www.ncbi.nlm.nih.gov/nuccore/MH069496	IDAMS/921096	2015	DENV-2	Asian-American	Venezuela	MH069496_D2/VE/2015/AA	Sayers et al., 2019. GenBank. Nucleic acids research, 47(D1), D94–D99. https://doi.org/10.1093/nar/gky989
MH069497	https://www.ncbi.nlm.nih.gov/nuccore/MH069497	IDAMS/921095	2015	DENV-2	Asian-American	Venezuela	MH069497_D2/VE/2015/AA	Sayers et al., 2019. GenBank. Nucleic acids research, 47(D1), D94–D99. https://doi.org/10.1093/nar/gky989
HQ026763	https://www.ncbi.nlm.nih.gov/nuccore/HQ026763	BR0690	2008	DENV-2	Asian-American	Brazil	HQ026763_D2/BR/RJ/2008/AA	Faria et al., 2013. PLoS Negl. Trop. Dis. 7, e2095. https://doi.org/10.1371/journal.pntd.0002095
JX669477	https://www.ncbi.nlm.nih.gov/nuccore/JX669477	BR-PE	2010	DENV-2	Asian-American	Brazil	JX669477_D2/BR/2010/AA	Sayers et al., 2019. GenBank. Nucleic acids research, 47(D1), D94–D99. https://doi.org/10.1093/nar/gky989
KC294200	https://www.ncbi.nlm.nih.gov/nuccore/KC294200	FMD1337	2007	DENV-2	Asian-American	Peru	KC294200_D2/Per/2007/AA	Williams et al., 2014. Am. J. Trop. Med. Hyg. 91, 611–620. https://doi.org/10.4269/ajtmh.13-0600
KC294201	https://www.ncbi.nlm.nih.gov/nuccore/KC294201	FMD2303	2009	DENV-2	Asian-American	Peru	KC294201_D2/Per/2009/AA	Williams et al., 2014. Am. J. Trop. Med. Hyg. 91, 611–620. https://doi.org/10.4269/ajtmh.13-0600
KC294202	https://www.ncbi.nlm.nih.gov/nuccore/KC294202	FPI00073	2010	DENV-2	Asian-American	Peru	KC294202_D2/Per/2010/AA	Williams et al., 2014. Am. J. Trop. Med. Hyg. 91, 611–620. https://doi.org/10.4269/ajtmh.13-0600
AF208496	https://www.ncbi.nlm.nih.gov/nuccore/AF208496	MART/98-703	1998	DENV-2	Asian-American	France: Martinique	AF208496_D2/Mart/1998/AA	Tolou et al., 2000. Biochem. Biophys. Res. Commun. 277, 89–92. https://doi.org/10.1006/bbrc.2000.3640
EU920839	https://www.ncbi.nlm.nih.gov/nuccore/EU920839	MAR-Sep-05	2005	DENV-2	Asian-American	France: Martinique	EU920839_D2/Mart/2005/AA	Sayers et al., 2019. GenBank. Nucleic acids research, 47(D1), D94–D99. https://doi.org/10.1093/nar/gky989
EU920838	https://www.ncbi.nlm.nih.gov/nuccore/EU920838	SUR-Aug-05	2005	DENV-2	Asian-American	Republic of Suriname	EU920838_D2/Sur/2005/AA	Sayers et al., 2019. GenBank. Nucleic acids research, 47(D1), D94–D99. https://doi.org/10.1093/nar/gky989
EU920842	https://www.ncbi.nlm.nih.gov/nuccore/EU920842	SUR-Oct-05	2005	DENV-2	Asian-American	Republic of Suriname	EU920842_D2/Sur/2005/AA	Sayers et al., 2019. GenBank. Nucleic acids research, 47(D1), D94–D99. https://doi.org/10.1093/nar/gky989
EU920849	https://www.ncbi.nlm.nih.gov/nuccore/EU920849	GUA-Sep-06	2006	DENV-2	Asian-American	France Guadeloupe	EU920849_D2/Guad/2006/AA	Sayers et al., 2019. GenBank. Nucleic acids research, 47(D1), D94–D99. https://doi.org/10.1093/nar/gky989
EU920850	https://www.ncbi.nlm.nih.gov/nuccore/EU920850	GUA-Oct-06	2006	DENV-2	Asian-American	France Guadeloupe	EU920850_D2/Guad/2006/AA	Sayers et al., 2019. GenBank. Nucleic acids research, 47(D1), D94–D99. https://doi.org/10.1093/nar/gky989
KY474308	https://www.ncbi.nlm.nih.gov/nuccore/KY474308	TD-00048-S	2014	DENV-2	Asian-American	Ecuador	KY474308_D2/EC/2014/AA	Sayers et al., 2019. GenBank. Nucleic acids research, 47(D1), D94–D99. https://doi.org/10.1093/nar/gky989
KY474314	https://www.ncbi.nlm.nih.gov/nuccore/KY474314	RL-00028-S	2014	DENV-2	Asian-American	Ecuador	KY474314_D2/EC/2014/AA	Sayers et al., 2019. GenBank. Nucleic acids research, 47(D1), D94–D99. https://doi.org/10.1093/nar/gky989
AY692471	https://www.ncbi.nlm.nih.gov/nuccore/AY692471	HUAT12/MEX/01	2001	DENV-2	Asian-American	Mexico: Oaxaca	AY692471_D2/MX/OAX/HUAT/2001/AA	Cisneros et al., 2006. Arch. Virol. 151, 113–125. https://doi.org/10.1007/s00705-005-0595-9
AY692465	https://www.ncbi.nlm.nih.gov/nuccore/AY692465	SALC9/MEX/01	2001	DENV-2	Asian-American	Mexico: Oaxaca	AY692465_D2/MX/OAX/SALC/2001/AA	Cisneros et al., 2006. Arch. Virol. 151, 113–125. https://doi.org/10.1007/s00705-005-0595-9
AY692469	https://www.ncbi.nlm.nih.gov/nuccore/AY692469	HUAT2/MEX/01	2001	DENV-2	Asian-American	Mexico: Oaxaca	AY692469_D2/MX/OAX/HUAT/2001/AA	Cisneros et al., 2006. Arch. Virol. 151, 113–125. https://doi.org/10.1007/s00705-005-0595-9
AY692467	https://www.ncbi.nlm.nih.gov/nuccore/AY692467	TUX19/MEX/01	2001	DENV-2	Asian-American	Mexico: Oaxaca	AY692467_D2/MX/OAX/TUX/2001/AA	Cisneros et al., 2006. Arch. Virol. 151, 113–125. https://doi.org/10.1007/s00705-005-0595-9
AY692468	https://www.ncbi.nlm.nih.gov/nuccore/AY692468	TON4/MEX/01	2001	DENV-2	Asian-American	Mexico: Oaxaca	AY692468_D2/MX/OAX/TON/2001/AA	Cisneros et al., 2006. Arch. Virol. 151, 113–125. https://doi.org/10.1007/s00705-005-0595-9
AY692470	https://www.ncbi.nlm.nih.gov/nuccore/AY692470	HUAT11/MEX/01	2001	DENV-2	Asian-American	Mexico: Oaxaca	AY692470_D2/MX/OAX/HUAT/2001/AA	Cisneros et al., 2006. Arch. Virol. 151, 113–125. https://doi.org/10.1007/s00705-005-0595-9
AY692466	https://www.ncbi.nlm.nih.gov/nuccore/AY692466	JUCH5/MEX/01	2001	DENV-2	Asian-American	Mexico: Oaxaca	AY692466_D2/MX/OAX/JUCH/2001/AA	Cisneros et al., 2006. Arch. Virol. 151, 113–125. https://doi.org/10.1007/s00705-005-0595-9
FJ898438	https://www.ncbi.nlm.nih.gov/nuccore/FJ898438	BID-V2953	2002	DENV-2	Asian-American	Mexico	FJ898438_D2/MX/2002/AA	Sayers et al., 2019. GenBank. Nucleic acids research, 47(D1), D94–D99. https://doi.org/10.1093/nar/gky989
GQ199893	https://www.ncbi.nlm.nih.gov/nuccore/GQ199893	BID-V2954	2002	DENV-2	Asian-American	Mexico	GQ199893_D2/MX/2002/AA	Sayers et al., 2019. GenBank. Nucleic acids research, 47(D1), D94–D99. https://doi.org/10.1093/nar/gky989
GU131955	https://www.ncbi.nlm.nih.gov/nuccore/GU131955	BID-V3768	2004	DENV-2	Asian-American	Mexico	GU131955_D2/MX/2004/AA	Sayers et al., 2019. GenBank. Nucleic acids research, 47(D1), D94–D99. https://doi.org/10.1093/nar/gky989
GQ199894	https://www.ncbi.nlm.nih.gov/nuccore/GQ199894	BID-V2959	2005	DENV-2	Asian-American	Mexico	GQ199894_D2/MX/2005/AA	Sayers et al., 2019. GenBank. Nucleic acids research, 47(D1), D94–D99. https://doi.org/10.1093/nar/gky989
EF595822	https://www.ncbi.nlm.nih.gov/nuccore/EF595822	OAX/MEXS707/05	2005	DENV-2	Asian-American	Mexico: Oaxaca	EF595822_D2/MX/OAX/2005/AA	Gardella-Garcia et al., 2008. BMC Microbiol. 8, 117. https://doi.org/10.1186/1471-2180-8-117
EF595828	https://www.ncbi.nlm.nih.gov/nuccore/EF595828	OAX/MEXS1038/05	2005	DENV-2	Asian-American	Mexico: Oaxaca	EF595828_D2/MX/OAX/2005/AA	Gardella-Garcia et al., 2008. BMC Microbiol. 8, 117. https://doi.org/10.1186/1471-2180-8-117
EF595834	https://www.ncbi.nlm.nih.gov/nuccore/EF595834	OAX/MEXS1656/05	2005	DENV-2	Asian-American	Mexico: Oaxaca	EF595834_D2/MX/OAX/2005/AA	Gardella-Garcia et al., 2008. BMC Microbiol. 8, 117. https://doi.org/10.1186/1471-2180-8-117
EF595829	https://www.ncbi.nlm.nih.gov/nuccore/EF595829	OAX/MEXS739/05	2005	DENV-2	Asian-American	Mexico: Oaxaca	EF595829_D2/MX/OAX/2005/AA	Gardella-Garcia et al., 2008. BMC Microbiol. 8, 117. https://doi.org/10.1186/1471-2180-8-117
GQ868497	https://www.ncbi.nlm.nih.gov/nuccore/GQ868497	BID-V3654	2006	DENV-2	Asian-American	Mexico	GQ868497_D2/MX/2006/AA	Sayers et al., 2019. GenBank. Nucleic acids research, 47(D1), D94–D99. https://doi.org/10.1093/nar/gky989
GU131959	https://www.ncbi.nlm.nih.gov/nuccore/GU131959	BID-V3661	2006	DENV-2	Asian-American	Mexico	GU131959_D2/MX/2006/AA	Sayers et al., 2019. GenBank. Nucleic acids research, 47(D1), D94–D99. https://doi.org/10.1093/nar/gky989
EF595820	https://www.ncbi.nlm.nih.gov/nuccore/EF595820	OAX/MEXS14946/06	2006	DENV-2	Asian-American	Mexico: Oaxaca	EF595800_D2/MX/OAX/2006/AA	Gardella-Garcia et al., 2008. BMC Microbiol. 8, 117. https://doi.org/10.1186/1471-2180-8-117
EF595824	https://www.ncbi.nlm.nih.gov/nuccore/EF595824	OAX/MEXS14760/06	2006	DENV-2	Asian-American	Mexico: Oaxaca	EF595824_D2/MX/OAX/2006/AA	Gardella-Garcia et al., 2008. BMC Microbiol. 8, 117. https://doi.org/10.1186/1471-2180-8-117
EF595823	https://www.ncbi.nlm.nih.gov/nuccore/EF595823	OAX/MEXS1020/06	2006	DENV-2	Asian-American	Mexico: Oaxaca	EF595823_D2/MX/OAX/2006/AA	Gardella-Garcia et al., 2008. BMC Microbiol. 8, 117. https://doi.org/10.1186/1471-2180-8-117
EF595821	https://www.ncbi.nlm.nih.gov/nuccore/EF595821	OAX/MEXS1733/06	2006	DENV-2	Asian-American	Mexico: Oaxaca	EF595821_D2/MX/OAX/2006/AA	Gardella-Garcia et al., 2008. BMC Microbiol. 8, 117. https://doi.org/10.1186/1471-2180-8-117
EU552534	https://www.ncbi.nlm.nih.gov/nuccore/EU552534	VER/MEXS015A/06	2006	DENV-2	Asian-American	Mexico: Veracruz	EU552534_D2/MX/VER/2006/AA	Gardella-Garcia et al., 2008. BMC Microbiol. 8, 117. https://doi.org/10.1186/1471-2180-8-117
EU552535	https://www.ncbi.nlm.nih.gov/nuccore/EU552535	VER/MEXS013A/06	2006	DENV-2	Asian-American	Mexico: Veracruz	EU552535_D2/MX/VER/2006/AA	Gardella-Garcia et al., 2008. BMC Microbiol. 8, 117. https://doi.org/10.1186/1471-2180-8-117
EU552536	https://www.ncbi.nlm.nih.gov/nuccore/EU552536	VER/MEXS011A/06	2006	DENV-2	Asian-American	Mexico: Veracruz	EU552536_D2/MX/VER/2006/AA	Gardella-Garcia et al., 2008. BMC Microbiol. 8, 117. https://doi.org/10.1186/1471-2180-8-117
EU552537	https://www.ncbi.nlm.nih.gov/nuccore/EU552537	VER/MEXS033A/06	2006	DENV-2	Asian-American	Mexico: Veracruz	EU552537_D2/MX/VER/2006/AA	Gardella-Garcia et al., 2008. BMC Microbiol. 8, 117. https://doi.org/10.1186/1471-2180-8-117
EU552538	https://www.ncbi.nlm.nih.gov/nuccore/EU552538	VER/MEXS008A/06	2006	DENV-2	Asian-American	Mexico: Veracruz	EU552538_D2/MX/VER/2006/AA	Gardella-Garcia et al., 2008. BMC Microbiol. 8, 117. https://doi.org/10.1186/1471-2180-8-117
EU552539	https://www.ncbi.nlm.nih.gov/nuccore/EU552539	VER/MEXS020A/06	2006	DENV-2	Asian-American	Mexico: Veracruz	EU552539_D2/MX/VER/2006/AA	Gardella-Garcia et al., 2008. BMC Microbiol. 8, 117. https://doi.org/10.1186/1471-2180-8-117
KJ189310	https://www.ncbi.nlm.nih.gov/nuccore/KJ189310	BID-V7540	2007	DENV-2	Asian-American	Mexico	KJ189310_D2/MX/2007/AA	Sayers et al., 2019. GenBank. Nucleic acids research, 47(D1), D94–D99. https://doi.org/10.1093/nar/gky989
KJ189311	https://www.ncbi.nlm.nih.gov/nuccore/KJ189311	BID-V7542	2007	DENV-2	Asian-American	Mexico	KJ189311_D2/MX/2007/AA	Sayers et al., 2019. GenBank. Nucleic acids research, 47(D1), D94–D99. https://doi.org/10.1093/nar/gky989
FJ898439	https://www.ncbi.nlm.nih.gov/nuccore/FJ898439	BID-V2964	2008	DENV-2	Asian-American	Mexico	FJ898439_D2/MX/2008/AA	Sayers et al., 2019. GenBank. Nucleic acids research, 47(D1), D94–D99. https://doi.org/10.1093/nar/gky989
JN819422	https://www.ncbi.nlm.nih.gov/nuccore/JN819422	BID-V3763	2008	DENV-2	Asian-American	Mexico	JN819422_D2/MX/2008/AA	Sayers et al., 2019. GenBank. Nucleic acids research, 47(D1), D94–D99. https://doi.org/10.1093/nar/gky989
KJ189308	https://www.ncbi.nlm.nih.gov/nuccore/KJ189308	BID-V7535	2009	DENV-2	Asian-American	Mexico	KJ189308_D2/MX/2009/AA	Sayers et al., 2019. GenBank. Nucleic acids research, 47(D1), D94–D99. https://doi.org/10.1093/nar/gky989
KJ189309	https://www.ncbi.nlm.nih.gov/nuccore/KJ189309	BID-V7537	2010	DENV-2	Asian-American	Mexico	KJ189309_D2/MX/2010/AA	Sayers et al., 2019. GenBank. Nucleic acids research, 47(D1), D94–D99. https://doi.org/10.1093/nar/gky989
MN711791	https://www.ncbi.nlm.nih.gov/nuccore/MN711791	D2/MX/OAX/S48	2005	DENV-2	Asian-American	Mexico: Oaxaca	MN711791_D2/MX/OAX/2005/AA	This study
MN711792	https://www.ncbi.nlm.nih.gov/nuccore/MN711792	D2/MX/OAX/S44	2005	DENV-2	Asian-American	Mexico: Oaxaca	MN711792_D2/MX/OAX/2005/AA	This study
MN711795	https://www.ncbi.nlm.nih.gov/nuccore/MN711795	D2/MX/VER/8.8.2	2009	DENV-2	Asian-American	Mexico:Veracruz	MN711795_D2/MX/VER/2009/AA	This study
MN711796	https://www.ncbi.nlm.nih.gov/nuccore/MN711796	D2/MX/VER/1.1.3	2009	DENV-2	Asian-American	Mexico:Veracruz	MN711796_D2/MX/VER/2009/AA	This study
MN711797	https://www.ncbi.nlm.nih.gov/nuccore/MN711797	D2/MX/VER/4.4.9	2009	DENV-2	Asian-American	Mexico:Veracruz	MN711797_D2/MX/VER/2009/AA	This study
KJ189370	https://www.ncbi.nlm.nih.gov/nuccore/KJ189370	BID-V8199	2011	DENV-2	Asian-American	Mexico:Veracruz	KJ189370_D2/MX/2011/AA	Sayers et al., 2019. GenBank. Nucleic acids research, 47(D1), D94–D99. https://doi.org/10.1093/nar/gky989
M20558	https://www.ncbi.nlm.nih.gov/nuccore/M20558	Jamaica/N.1409/93	1993	DENV-2	Asian-American	Jamaica	M20558_D2/Jam/1993/AA	Deubel et al., 1988. Virology 165, 234–244. https://doi.org/10.1016/0042-6822(88)90677-0
KY670633	https://www.ncbi.nlm.nih.gov/nuccore/KY670633	407TC9509a	1995	DENV-2	Asian-American	Taiwan	KY670633_D2/Taiw/1995/AA	Sayers et al., 2019. GenBank. Nucleic acids research, 47(D1), D94–D99. https://doi.org/10.1093/nar/gky989
AY702034	https://www.ncbi.nlm.nih.gov/nuccore/AY702034	Cuba13/97	1997	DENV-2	Asian-American	Cuba	AY702034_D2/Cuba/1997/AA	Rodriguez-Roche et al., 2005. Virology 334, 154–159. https://doi.org/10.1016/j.virol.2005.01.037
AB122020	https://www.ncbi.nlm.nih.gov/nuccore/AB122020	DR23/01	2001	DENV-2	Asian-American	Dominican Republic	AB122020_D2/DR/2001/AA	Anzai e al., 2004. Virus Genes 29, 219–227. https://doi.org/10.1023/B:VIRU.0000036382.77987.84
FJ898460	https://www.ncbi.nlm.nih.gov/nuccore/FJ898460	BID-V2951	2001	DENV-2	Asian-American	USA: Saint Kitts and Nevis	FJ898460_D2/SKitNev/2001/AA	Sayers et al., 2019. GenBank. Nucleic acids research, 47(D1), D94–D99. https://doi.org/10.1093/nar/gky989
FJ024474	https://www.ncbi.nlm.nih.gov/nuccore/FJ024474	BID-V1595	2005	DENV-2	Asian-American	Colombia	FJ024474_D2/COL/2005/AA	Sayers et al., 2019. GenBank. Nucleic acids research, 47(D1), D94–D99. https://doi.org/10.1093/nar/gky989
GQ868588	https://www.ncbi.nlm.nih.gov/nuccore/GQ868588	BID-V3354	1983	DENV-2	American	Mexico	GQ868588_D2/MX/1983/Am	Sayers et al., 2019. GenBank. Nucleic acids research, 47(D1), D94–D99. https://doi.org/10.1093/nar/gky989
GQ868590	https://www.ncbi.nlm.nih.gov/nuccore/GQ868590	BID-V3356	1992	DENV-2	American	Mexico	GQ868590_D2/MX/1992/Am	Sayers et al., 2019. GenBank. Nucleic acids research, 47(D1), D94–D99. https://doi.org/10.1093/nar/gky989
AF100469	https://www.ncbi.nlm.nih.gov/nuccore/AF100469	131/MEX/92	1992	DENV-2	American	Mexico	AF100469_D2/MX/1992/Am	Leitmeyer et al., 1999. J. Virol. 73, 4738–47.
HM582104	https://www.ncbi.nlm.nih.gov/nuccore/HM582104	UH73	1972	DENV-2	American	American Samoa	HM582104_D2/AmSam/1972/Am	Steel et al. 2010. Virology 405, 505–512. https://doi.org/10.1016/j.virol.2010.05.033
HM582107	https://www.ncbi.nlm.nih.gov/nuccore/HM582107	AS/UH77	1972	DENV-2	American	American Samoa	HM582107_D2/AmSam/1972/Am	Steel et al. 2010. Virology 405, 505–512. https://doi.org/10.1016/j.virol.2010.05.033
EU056811	https://www.ncbi.nlm.nih.gov/nuccore/EU056811	IQT-1950	1950	DENV-2	American	Peru	EU056811_D2/Per/IQT/1950/Am	Vasilakis et al. 2008. Virology. 377(2), 296-307. doi: 10.1016/j.virol.2008.04.044.
HM582108	https://www.ncbi.nlm.nih.gov/nuccore/HM582108	UH50	1972	DENV-2	American	French Polynesia: Tahiti	HM582108_D2/FrPol/Tahi/1972/Am	Steel et al., 2010. Virology 405, 505–512. https://doi.org/10.1016/j.virol.2010.05.033
HM582113	https://www.ncbi.nlm.nih.gov/nuccore/HM582113	UH20	1974	DENV-2	American	Tonga	HM582113_D2/Ton/1974/Am	Steel et al., 2010. Virology 405, 505–512. https://doi.org/10.1016/j.virol.2010.05.033
FJ898449	https://www.ncbi.nlm.nih.gov/nuccore/FJ898449	BID-V2945	1984	DENV-2	American	Honduras	FJ898449_D2/Hon/1984/Am	Sayers et al., 2019. GenBank. Nucleic acids research, 47(D1), D94–D99. https://doi.org/10.1093/nar/gky989
GQ868599	https://www.ncbi.nlm.nih.gov/nuccore/GQ868599	DENV-2/VE/BID-V3366/1987	1987	DENV-2	American	Venezuela: Maracay	GQ868599_D2/VE/1987/Am	Sayers et al., 2019. GenBank. Nucleic acids research, 47(D1), D94–D99. https://doi.org/10.1093/nar/gky989
KJ918750	https://www.ncbi.nlm.nih.gov/nuccore/KJ918750	P23085 INDI-60	2007	DENV-2	American	India	KJ918750_D2/Ind/2007/Am	Sayers et al., 2019. GenBank. Nucleic acids research, 47(D1), D94–D99. https://doi.org/10.1093/nar/gky989
DQ448231	https://www.ncbi.nlm.nih.gov/nuccore/DQ448231	GWL18 INDI-01	2001	DENV-2	Cosmopolitan	India	DQ448231_D2/Ind/2001/Cos	Sayers et al., 2019. GenBank. Nucleic acids research, 47(D1), D94–D99. https://doi.org/10.1093/nar/gky989
MG721054	https://www.ncbi.nlm.nih.gov/nuccore/MG721054	R1_J17	2016	DENV-2	Cosmopolitan	India	MG721054_D2/Ind/2016/Cos	Sayers et al., 2019. GenBank. Nucleic acids research, 47(D1), D94–D99. https://doi.org/10.1093/nar/gky989
KF041233	https://www.ncbi.nlm.nih.gov/nuccore/KF041233	Pakistan/2011-3	2011	DENV-2	Cosmopolitan	Pakistan	KF041233_D2/Pak/2011/Cos	Koo et al., 2013. Virol. J. 10, 275. https://doi.org/10.1186/1743-422X-10-275
KJ010185	https://www.ncbi.nlm.nih.gov/nuccore/KJ010185	PK/2011	2011	DENV-2	Cosmopolitan	Pakistan	KJ010185_D2/Pak/2011/Cos	Akram et al., 2015. Virol. J. 12. https://doi.org/10.1186/s12985-015-0371-8
MG779194	https://www.ncbi.nlm.nih.gov/nuccore/MG779194	Mal_002	2017	DENV-2	Cosmopolitan	Kenya	MG779194_D2/Ken/2017/Cos	Sayers et al., 2019. GenBank. Nucleic acids research, 47(D1), D94–D99. https://doi.org/10.1093/nar/gky989
MG779195	https://www.ncbi.nlm.nih.gov/nuccore/MG779195	Mal_003	2017	DENV-2	Cosmopolitan	Kenya	MG779195_D2/Ken/2017/Cos	Sayers et al., 2019. GenBank. Nucleic acids research, 47(D1), D94–D99. https://doi.org/10.1093/nar/gky989
GQ252676	https://www.ncbi.nlm.nih.gov/nuccore/GQ252676	BID-V2421	2003	DENV-2	Cosmopolitan	Sri Lanka	GQ252676_D2/SriLan/2003/Cos	Sayers et al., 2019. GenBank. Nucleic acids research, 47(D1), D94–D99. https://doi.org/10.1093/nar/gky989
MK578531	https://www.ncbi.nlm.nih.gov/nuccore/MK578531	GZ16XN03534	2016	DENV-2	Cosmopolitan	China	MK578531_D2/Chin/2016/Cos	Sayers et al., 2019. GenBank. Nucleic acids research, 47(D1), D94–D99. https://doi.org/10.1093/nar/gky989
EF105385	https://www.ncbi.nlm.nih.gov/nuccore/EF105385	Dak Ar D20761	1974	DENV-2	Sylvatic	Senegal	EF105385_D2/Sen/1974/Syl	Vasilakis et al., 2007. J. Virol. 81, 9591–9595. https://doi.org/10.1128/jvi.02776-06
EF105389	https://www.ncbi.nlm.nih.gov/nuccore/EF105389	Dak Ar 141069	1999	DENV-2	Sylvatic	Senegal	EF105389_D2/Sen/1999/Syl	Vasilakis et al., 2007. J. Virol. 81, 9591–9595. https://doi.org/10.1128/jvi.02776-06
EF105387	https://www.ncbi.nlm.nih.gov/nuccore/EF105387	IBH11208/2	1966	DENV-2	Sylvatic	Nigeria	EF105387_D2/Nig/1966/Syl	Vasilakis et al., 2007. J. Virol. 81, 9591–9595. https://doi.org/10.1128/jvi.02776-06
EF105381	https://www.ncbi.nlm.nih.gov/nuccore/EF105381	DAK Ar 510	1980	DENV-2	Sylvatic	Cote d'Ivoire	EF105381_D2/CotIvoi/1980/Syl	Vasilakis et al., 2007. J. Virol. 81, 9591–9595. https://doi.org/10.1128/jvi.02776-06
AB189125	https://www.ncbi.nlm.nih.gov/nuccore/AB189125	98901403 DSS DV-3	1998	DENV-3	I	Indonesia: Sumatra	AB189125_D3/Indo/DSS/1998/I	Sayers et al., 2019. GenBank. Nucleic acids research, 47(D1), D94–D99. https://doi.org/10.1093/nar/gky989
AB189126	https://www.ncbi.nlm.nih.gov/nuccore/AB189126	98901437 DSS DV-3	1998	DENV-3	I	Indonesia: Sumatra	AB189126_D3/Indo/1998/I	Sayers et al., 2019. GenBank. Nucleic acids research, 47(D1), D94–D99. https://doi.org/10.1093/nar/gky989
AY858038	https://www.ncbi.nlm.nih.gov/nuccore/AY858038	den3_88	1988	DENV-3	I	Indonesia: Jakarta	AY858038_D3/Indo/1988/I	Ong et al., 2008. Infect. Genet. Evol. 8, 191–204. https://doi.org/10.1016/j.meegid.2007.12.005
AY858037	https://www.ncbi.nlm.nih.gov/nuccore/AY858037	BA51	2004	DENV-3	I	Indonesia: Yakarta	AY858037_D3/Indo/2004/I	Ong et al., 2008. Infect. Genet. Evol. 8, 191–204. https://doi.org/10.1016/j.meegid.2007.12.005
AY858041	https://www.ncbi.nlm.nih.gov/nuccore/AY858041	FW06	2004	DENV-3	I	Indonesia: Yakarta	AY858041_D3/Indo/2004/I	Ong et al., 2008. Infect. Genet. Evol. 8, 191–204. https://doi.org/10.1016/j.meegid.2007.12.005
AY858042	https://www.ncbi.nlm.nih.gov/nuccore/AY858042	KJ30i	2004	DENV-3	I	Indonesia: Jakarta	AY858042_D3/Indo/2004/I	Ong et al., 2008. Infect. Genet. Evol. 8, 191–204. https://doi.org/10.1016/j.meegid.2007.12.005
AY858043	https://www.ncbi.nlm.nih.gov/nuccore/AY858043	KJ46	2004	DENV-3	I	Indonesia: Yakarta	AY858043_D3/Indo/2004/I	Ong et al., 2008. Infect. Genet. Evol. 8, 191–204. https://doi.org/10.1016/j.meegid.2007.12.005
AY858044	https://www.ncbi.nlm.nih.gov/nuccore/AY858044	KJ71	2004	DENV-3	I	Indonesia: Jakarta	AY858044_D3/Indo/2004/I	Ong et al., 2008. Infect. Genet. Evol. 8, 191–204. https://doi.org/10.1016/j.meegid.2007.12.005
AY858046	https://www.ncbi.nlm.nih.gov/nuccore/AY858046	PI64	2004	DENV-3	I	Indonesia: Yakarta	AY858046_D3/Indo/2004/I	Ong et al., 2008. Infect. Genet. Evol. 8, 191–204. https://doi.org/10.1016/j.meegid.2007.12.005
KC762681	https://www.ncbi.nlm.nih.gov/nuccore/KC762681	MKS-0057	2007	DENV-3	I	Indonesia: Makassar	KC762681_D3/Indo/MKS/2007/I	Sasmono et al., 2015. . Infect. Genet. Evol. 32, 165–177. https://doi.org/10.1016/j.meegid.2015.03.006
KU050695	https://www.ncbi.nlm.nih.gov/nuccore/KU050695	H87	1956	DENV-3	I	Philippines	KU050695_D3/Phil/1956/I	Añez et al., 2016. Genome Announc. 4, e01583-15. https://doi.org/10.1128/genomeA.01583-15
DQ401695	https://www.ncbi.nlm.nih.gov/nuccore/DQ401695	PhMH-J1-97	1997	DENV-3	I	Philippines	DQ401695_D3/Phili/1997/I	Sayers et al., 2019. GenBank. Nucleic acids research, 47(D1), D94–D99. https://doi.org/10.1093/nar/gky989
KU509279	https://www.ncbi.nlm.nih.gov/nuccore/KU509279	DENV3-632	2008	DENV-3	I	Philippines	KU509279_D3/Phil/2008/I	Shihada et al., 2017. Emerg. Infect. Dis. 23, 272–275. https://doi.org/10.3201/eid2302.160751
DQ675519	https://www.ncbi.nlm.nih.gov/nuccore/DQ675519	95TW466	1995	DENV-3	I	Taiwan	DQ675519_D3/Taiw/1995/I	King et al., 2008. Virol. J. 5, 63. https://doi.org/10.1186/1743-422X-5-63
AY776329	https://www.ncbi.nlm.nih.gov/nuccore/AY776329	Taiwan-739079A	2004	DENV-3	I	Taiwan	AY776329_D3/Taiw/2004/I	Sayers et al., 2019. GenBank. Nucleic acids research, 47(D1), D94–D99. https://doi.org/10.1093/nar/gky989
AY744677	https://www.ncbi.nlm.nih.gov/nuccore/AY744677	PF89/27643	1989	DENV-3	I	French Polynesia	AY744677_D3/FrencPol/DSS/1989/I	Roche et al., 2007. Microbes Infect. 9, 63–69. https://doi.org/10.1016/j.micinf.2006.10.010
JQ920479	https://www.ncbi.nlm.nih.gov/nuccore/JQ920479	PF96/150296-46183	1996	DENV-3	I	French Polynesia	JQ920479_D3/FrencPol/1996/I	Sayers et al., 2019. GenBank. Nucleic acids research, 47(D1), D94–D99. https://doi.org/10.1093/nar/gky989
JQ920488	https://www.ncbi.nlm.nih.gov/nuccore/JQ920488	WF95/050495-1650	1995	DENV-3	I	Wallis and Futun	JQ920488_D3/WallFutu/1995/I	Sayers et al., 2019. GenBank. Nucleic acids research, 47(D1), D94–D99. https://doi.org/10.1093/nar/gky989
JQ920489	https://www.ncbi.nlm.nih.gov/nuccore/JQ920489	WF95/090595-2448	1995	DENV-3	I	Wallis and Futun	JQ920489_D3/WallFutu/1995/I	Sayers et al., 2019. GenBank. Nucleic acids research, 47(D1), D94–D99. https://doi.org/10.1093/nar/gky989
FJ898455	https://www.ncbi.nlm.nih.gov/nuccore/FJ898455	DENV-3/CK/BID-V2972/1991	1991	DENV-3	I	Cook Islands	FJ898455_D3/CookIsl/1991/I	Sayers et al., 2019. GenBank. Nucleic acids research, 47(D1), D94–D99. https://doi.org/10.1093/nar/gky989
FJ898456	https://www.ncbi.nlm.nih.gov/nuccore/FJ898456	DENV-3/WS/BID-V2973/1995	1995	DENV-3	I	Samoa	FJ898456_D3/Samoa/1995/I	Sayers et al., 2019. GenBank. Nucleic acids research, 47(D1), D94–D99. https://doi.org/10.1093/nar/gky989
JQ920483	https://www.ncbi.nlm.nih.gov/nuccore/JQ920483	NC95/170895-3750	1995	DENV-3	I	New Caledonia	JQ920483_D3/NwCal/1995/I	Sayers et al., 2019. GenBank. Nucleic acids research, 47(D1), D94–D99. https://doi.org/10.1093/nar/gky989
AF317645	https://www.ncbi.nlm.nih.gov/nuccore/AF317645	80-2	2000	DENV-3	I	China: Guangxi	AF317645_D3/Chin/2000/I	Sayers et al., 2019. GenBank. Nucleic acids research, 47(D1), D94–D99. https://doi.org/10.1093/nar/gky989
AB214879	https://www.ncbi.nlm.nih.gov/nuccore/AB214879	Hu/TL018NIID/2005	2005	DENV-3	I	Timor-Leste	AB214879_D3/Timo/2005/I	Sayers et al., 2019. GenBank. Nucleic acids research, 47(D1), D94–D99. https://doi.org/10.1093/nar/gky989
MF004386	https://www.ncbi.nlm.nih.gov/nuccore/MF004386	Malaysia_CNR_17046/2012	2012	DENV-3	I	Malaysia	MF004386_D3/Mala/2012/I	Sayers et al., 2019. GenBank. Nucleic acids research, 47(D1), D94–D99. https://doi.org/10.1093/nar/gky989
AY676353	https://www.ncbi.nlm.nih.gov/nuccore/AY676353	ThD3_0007_87	1987	DENV-3	II	Thailand: Bangkok	AY676353_D3/Th/1987/II	Zhang et al., 2005. J. Virol. 79, 15123–15130. https://doi.org/10.1128/JVI.79.24.15123
AY876494	https://www.ncbi.nlm.nih.gov/nuccore/AY876494	C0331/94	1994	DENV-3	II	Thailand	AY876494_D3/Th/DHF/1994/II	Raekiansyah et al., 2005. J. Trop. Med. Public Health 36, 1187–1197.
AY923865	https://www.ncbi.nlm.nih.gov/nuccore/AY923865	C0360/94	1994	DENV-3	II	Thailand	AY923865_D3/Th/DF/1994/II	Raekiansyah et al., 2005. J. Trop. Med. Public Health 36, 1187–1197.
FJ744735	https://www.ncbi.nlm.nih.gov/nuccore/FJ744735	DENV-3/TH/BID-V2324/2001	2001	DENV-3	II	Thailand: Kampheange Phet	FJ744735_D3/Th/2001/II	Sayers et al., 2019. GenBank. Nucleic acids research, 47(D1), D94–D99. https://doi.org/10.1093/nar/gky989
KJ737430	https://www.ncbi.nlm.nih.gov/nuccore/KJ737430	D83-144	2003	DENV-3	II	Thailand	KJ737430_D3/Th/2003/II	Sayers et al., 2019. GenBank. Nucleic acids research, 47(D1), D94–D99. https://doi.org/10.1093/nar/gky989
HG316483	https://www.ncbi.nlm.nih.gov/nuccore/HG316483	KDH0010A	2010	DENV-3	II	Thailand	HG316483_D3/Th/2010/II	Fansiri et al. 2013. PLoS Genet. 2013;9(8):e1003621. doi: 10.1371/journal.pgen.1003621. Epub 2013 Aug 1.
KU509280	https://www.ncbi.nlm.nih.gov/nuccore/KU509280	DENV3-1631	2011	DENV-3	II	Thailand: Ko Samui	KU509280_D3/Th/2011/II	Shihada et al., 2017. Emerg. Infect. Dis. 23, 272–275. https://doi.org/10.3201/eid2302.160751
MH888332	https://www.ncbi.nlm.nih.gov/nuccore/MH888332	CNR_15418	2012	DENV-3	II	Thailand	MH888332_D3/Th/2012/II	Sayers et al., 2019. GenBank. Nucleic acids research, 47(D1), D94–D99. https://doi.org/10.1093/nar/gky989
KY670634	https://www.ncbi.nlm.nih.gov/nuccore/KY670634	D3/Vietnam/9809aTw	1998	DENV-3	II	Taiwan	KY670634_D3/Viet/1998/II	Sayers et al., 2019. GenBank. Nucleic acids research, 47(D1), D94–D99. https://doi.org/10.1093/nar/gky989
EU482456	https://www.ncbi.nlm.nih.gov/nuccore/EU482456	DENV-3/VN/BID-V1012/2006	2006	DENV-3	II	Viet Nam: south	EU482456_D3/Viet/2006/II	Sayers et al., 2019. GenBank. Nucleic acids research, 47(D1), D94–D99. https://doi.org/10.1093/nar/gky989
EU482461	https://www.ncbi.nlm.nih.gov/nuccore/EU482461	DENV-3/VN/BID-V1017/2007	2007	DENV-3	II	Viet Nam: south	EU482461_D3/Viet/2007/II	Sayers et al., 2019. GenBank. Nucleic acids research, 47(D1), D94–D99. https://doi.org/10.1093/nar/gky989
EU482462	https://www.ncbi.nlm.nih.gov/nuccore/EU482462	DENV-3/VN/BID-V1018/2007	2007	DENV-3	II	Viet Nam: south	EU482462_D3/Viet/2007/II	Sayers et al., 2019. GenBank. Nucleic acids research, 47(D1), D94–D99. https://doi.org/10.1093/nar/gky989
FJ461322	https://www.ncbi.nlm.nih.gov/nuccore/FJ461322	DENV-3/VN/BID-V1874/2008	2008	DENV-3	II	Viet Nam: South	FJ461322_D3/Viet/2008/II	Sayers et al., 2019. GenBank. Nucleic acids research, 47(D1), D94–D99. https://doi.org/10.1093/nar/gky989
JQ045689	https://www.ncbi.nlm.nih.gov/nuccore/JQ045689	DENV3/Vietnam/10dx-232-801	2011	DENV-3	II	Viet Nam	JQ045689_D3/Viet/2011/II	Sayers et al., 2019. GenBank. Nucleic acids research, 47(D1), D94–D99. https://doi.org/10.1093/nar/gky989
KF824902	https://www.ncbi.nlm.nih.gov/nuccore/KF824902	YN01	2013	DENV-3	II	China	KF824902_D3/Chin/2013/II	Sayers et al., 2019. GenBank. Nucleic acids research, 47(D1), D94–D99. https://doi.org/10.1093/nar/gky989
KJ622198	https://www.ncbi.nlm.nih.gov/nuccore/KJ622198	HN/2013/108	2013	DENV-3	II	China	KJ622198_D3/Chin/2013/II	Sayers et al., 2019. GenBank. Nucleic acids research, 47(D1), D94–D99. https://doi.org/10.1093/nar/gky989
MF682971	https://www.ncbi.nlm.nih.gov/nuccore/MF682971	JH88	2013	DENV-3	II	China: Yunnan	MF682971_D3/Chin/2013/II	Sayers et al., 2019. GenBank. Nucleic acids research, 47(D1), D94–D99. https://doi.org/10.1093/nar/gky989
AY766104	https://www.ncbi.nlm.nih.gov/nuccore/AY766104	Singapore 8120/95	1995	DENV-3	II	Singapore	AY766104_D3/Sing/1995/II	Sayers et al., 2019. GenBank. Nucleic acids research, 47(D1), D94–D99. https://doi.org/10.1093/nar/gky989
DQ675521	https://www.ncbi.nlm.nih.gov/nuccore/DQ675521	98TW349	1998	DENV-3	II	Taiwan	DQ675521_D3/Taiw/1998/II	King et al., 2008. Virol. J. 5, 63. https://doi.org/10.1186/1743-422X-5-63
DQ675520	https://www.ncbi.nlm.nih.gov/nuccore/DQ675520	98TW182	1998	DENV-3	III	Taiwan	DQ675520_D3/Taiw/1998/II	King et al., 2008. Virol. J. 5, 63. https://doi.org/10.1186/1743-422X-5-63
AY496874	https://www.ncbi.nlm.nih.gov/nuccore/AY496874	BDH02-4	2002	DENV-3	III	Bangladesh	AY496874_D3/Bangl/2002/II	Islam et al., 2006. Jpn. J. Infect. Dis. 58, 85-91.
GU131903	https://www.ncbi.nlm.nih.gov/nuccore/GU131903	DENV-3/IPC/BID-V3804/2008	2008	DENV-3	II	Cambodia	GU131903_D3/Cambo/2008/II	King et al., 2008. Virol. J. 5, 63. https://doi.org/10.1186/1743-422X-5-63
KY849761	https://www.ncbi.nlm.nih.gov/nuccore/KY849761	UI17583	2010	DENV-3	II	Laos	KY849761_D3/Laos/2010/II	Castonguay-Vanier et al., 2018. PLoS Negl. Trop. Dis. 12, e0006203. https://doi.org/10.1371/journal.pntd.0006203
GQ199889	https://www.ncbi.nlm.nih.gov/nuccore/GQ199889	DENV-3/LK/BID-V2410/1983	1983	DENV-3	III	Sri Lanka	GQ199889_D3/SriLank/1983/III	Sayers et al., 2019. GenBank. Nucleic acids research, 47(D1), D94–D99. https://doi.org/10.1093/nar/gky989
FJ882571	https://www.ncbi.nlm.nih.gov/nuccore/FJ882571	DENV-3/LK/BID-V2411/1989	1989	DENV-3	III	Sri Lanka	FJ882571_D3/SriLank/1989/III	Sayers et al., 2019. GenBank. Nucleic acids research, 47(D1), D94–D99. https://doi.org/10.1093/nar/gky989
AY099336	https://www.ncbi.nlm.nih.gov/nuccore/AY099336	D3/H/IMTSSA-SRI/2000/1266	2000	DENV-3	III	Sri Lanka	AY099336_D3/SriLank/2000/III	Peyrefitte et al., 2003. J. Clin. Microbiol. 41, 5195–8. https://doi.org/10.1128/jcm.41.11.5195-5198.2003
NC_001475	https://www.ncbi.nlm.nih.gov/nuccore/NC_001475	D3/H/IMTSSA-SRI/2000/1266	2000	DENV-3	III	Sri Lanka	NC_001475_D3/SriLank/2000/III	Peyrefitte et al., 2003. J. Clin. Microbiol. 41, 5195–8. https://doi.org/10.1128/jcm.41.11.5195-5198.2003
KU509283	https://www.ncbi.nlm.nih.gov/nuccore/KU509283	DENV3-3404	2009	DENV-3	III	Sri Lanka	KU509283_D3/SriLank/2009/III	Shihada et al., 2017. Emerg. Infect. Dis. 23, 272–275. https://doi.org/10.3201/eid2302.160751
KU509281	https://www.ncbi.nlm.nih.gov/nuccore/KU509281	DENV3-2994	2009	DENV-3	III	India	KU509281_D3/Indi/2009/III	Shihada et al., 2017. Emerg. Infect. Dis. 23, 272–275. https://doi.org/10.3201/eid2302.160751
MH822957	https://www.ncbi.nlm.nih.gov/nuccore/MH822957	T38_S72	2013	DENV-3	III	India	MH822957_D3/Indi/2013/III	Kar et al., 2019. Int. J. Infect.84, s25-s33. Dis. https://doi.org/10.1016/j.ijid.2018.12.003
MG721059	https://www.ncbi.nlm.nih.gov/nuccore/MG721059	R1_J18	2016	DENV-3	III	India	MG721059_D3/Indi/2016/III	Sayers et al., 2019. GenBank. Nucleic acids research, 47(D1), D94–D99. https://doi.org/10.1093/nar/gky989
MG721061	https://www.ncbi.nlm.nih.gov/nuccore/MG721061	R1_J51	2016	DENV-3	III	India	MG721061_D3/Indi/2016/III	Sayers et al., 2019. GenBank. Nucleic acids research, 47(D1), D94–D99. https://doi.org/10.1093/nar/gky989
MG721064	https://www.ncbi.nlm.nih.gov/nuccore/MG721064	R1_J29	2016	DENV-3	III	India	MG721064_D3/Indi/2016/III	Sayers et al., 2019. GenBank. Nucleic acids research, 47(D1), D94–D99. https://doi.org/10.1093/nar/gky989
LC410192	https://www.ncbi.nlm.nih.gov/nuccore/LC410192	Th16-016DV3	2016	DENV-3	III	Thailand	LC410192_D3/Th/2016/III	Phadungsombat and Nakayama., 2018. PLoS One 13, e0207220. https://doi.org/10.1371/journal.pone.0207220
LC410193	https://www.ncbi.nlm.nih.gov/nuccore/LC410193	Th16-049DV3	2016	DENV-3	III	Thailand	LC410193_D3/Th/2016/III	Phadungsombat and Nakayama., 2018. PLoS One 13, e0207220. https://doi.org/10.1371/journal.pone.0207220
KF041258	https://www.ncbi.nlm.nih.gov/nuccore/KF041258	D3/Pakistan/45251/2009	2009	DENV-3	III	Pakistan	KF041258_D3/Paki/2009/III	Koo et a., 2013. Virol. J. 10, 275. https://doi.org/10.1186/1743-422X-10-275
KU509282	https://www.ncbi.nlm.nih.gov/nuccore/KU509282	DENV3-3140	2009	DENV-3	III	Senegal	KU509282_D3/Sen/2009/III	Shihada et al., 2017. Emerg. Infect. Dis. 23, 272–275. https://doi.org/10.3201/eid2302.160751
KJ830751	https://www.ncbi.nlm.nih.gov/nuccore/KJ830751	Jeddah-2014	2014	DENV-3	III	Saudi Arabia	KJ830751_D3/SaudArab/2014/III	Sayers et al., 2019. GenBank. Nucleic acids research, 47(D1), D94–D99. https://doi.org/10.1093/nar/gky989
JN697379	https://www.ncbi.nlm.nih.gov/nuccore/JN697379	DENV3/BR/D3LIMHO/2006	2006	DENV-3	III	Brazil	JN697379_D3/BR/2006/III	Sayers et al., 2019. GenBank. Nucleic acids research, 47(D1), D94–D99. https://doi.org/10.1093/nar/gky989
FJ177308	https://www.ncbi.nlm.nih.gov/nuccore/FJ177308	BR73354mosq/01	2001	DENV-3	III	Brazil	FJ177308_D3/BR/2001/III	Sayers et al., 2019. GenBank. Nucleic acids research, 47(D1), D94–D99. https://doi.org/10.1093/nar/gky989
FJ898446	https://www.ncbi.nlm.nih.gov/nuccore/FJ898446	DENV-3/BR/BID-V2977/2001	2001	DENV-3	III	Brazil	FJ898446_D3/BR/2001/III	Sayers et al., 2019. GenBank. Nucleic acids research, 47(D1), D94–D99. https://doi.org/10.1093/nar/gky989
AY679147	https://www.ncbi.nlm.nih.gov/nuccore/AY679147	BR74886/02I	2002	DENV-3	III	Brazil	AY679147_D3/BR/2002/III	Sayers et al., 2019. GenBank. Nucleic acids research, 47(D1), D94–D99. https://doi.org/10.1093/nar/gky989
JX669489	https://www.ncbi.nlm.nih.gov/nuccore/JX669489	101905/BR-PE/03	2003	DENV-3	III	Brazil: Pernambuco	JX669489_D3/BR/2003/III	Sayers et al., 2019. GenBank. Nucleic acids research, 47(D1), D94–D99. https://doi.org/10.1093/nar/gky989
JF808119	https://www.ncbi.nlm.nih.gov/nuccore/JF808119	D3BR/BR8/04	2004	DENV-3	III	Brazil	JF808119_D3/BR/2004/III	Sayers et al., 2019. GenBank. Nucleic acids research, 47(D1), D94–D99. https://doi.org/10.1093/nar/gky989
JX669495	https://www.ncbi.nlm.nih.gov/nuccore/JX669495	145/BR-PE/04	2004	DENV-3	III	Brazil: Pernambuco	JX669495_D3/BR/2004/III	Sayers et al., 2019. GenBank. Nucleic acids research, 47(D1), D94–D99. https://doi.org/10.1093/nar/gky989
JX669498	https://www.ncbi.nlm.nih.gov/nuccore/JX669498	129/BR-PE/04	2004	DENV-3	III	Brazil: Pernambuco	JX669498_D3/BR/2004/III	Sayers et al., 2019. GenBank. Nucleic acids research, 47(D1), D94–D99. https://doi.org/10.1093/nar/gky989
JF808121	https://www.ncbi.nlm.nih.gov/nuccore/JF808121	D3BR/ACN/2007	2007	DENV-3	III	Brazil	JF808121_D3/BR/2007/III	Sayers et al., 2019. GenBank. Nucleic acids research, 47(D1), D94–D99. https://doi.org/10.1093/nar/gky989
JF808120	https://www.ncbi.nlm.nih.gov/nuccore/JF808120	D3BR/AL95/2009	2009	DENV-3	III	Brazil	JF808120_D3/BR/2009/III	Sayers et al., 2019. GenBank. Nucleic acids research, 47(D1), D94–D99. https://doi.org/10.1093/nar/gky989
FJ639825	https://www.ncbi.nlm.nih.gov/nuccore/FJ639825	DENV-3/VE/BID-V2266/2006	2006	DENV-3	III	Venezuela: Aragua	FJ639825_D3/VE/2006/III	Sayers et al., 2019. GenBank. Nucleic acids research, 47(D1), D94–D99. https://doi.org/10.1093/nar/gky989
HQ332170	https://www.ncbi.nlm.nih.gov/nuccore/HQ332170	VE_61051_2006	2006	DENV-3	III	Venezuela	HQ332170_D3/VE/2006/III	Rodriguez-Roche et al., 2012. Infect. Genet. Evol. 12, 332–344. https://doi.org/10.1016/j.meegid.2011.12.005
EU529683	https://www.ncbi.nlm.nih.gov/nuccore/EU529683	DENV-3/VE/BID-V1102/2007	2007	DENV-3	III	Venezuela: Aragua	EU529683_D3/VE/2007/III	Sayers et al., 2019. GenBank. Nucleic acids research, 47(D1), D94–D99. https://doi.org/10.1093/nar/gky989
EU687218	https://www.ncbi.nlm.nih.gov/nuccore/EU687218	DENV-3/US/BID-V1447/1998	1998	DENV-3	III	USA: Puerto Rico	EU687218_D3/US/PR/1998/III	Sayers et al., 2019. GenBank. Nucleic acids research, 47(D1), D94–D99. https://doi.org/10.1093/nar/gky989
KF955468	https://www.ncbi.nlm.nih.gov/nuccore/KF955468	DENV-3/PR/BID-V2116/2001	2001	DENV-3	III	USA: Puerto Rico	KF955468_D3/US/PR/2001/III	Sayers et al., 2019. GenBank. Nucleic acids research, 47(D1), D94–D99. https://doi.org/10.1093/nar/gky989
FJ024466	https://www.ncbi.nlm.nih.gov/nuccore/FJ024466	DENV-3/US/BID-V1607	2004	DENV-3	III	USA: Puerto Rico	FJ024466_D3/US/PR/2004/III	Sayers et al., 2019. GenBank. Nucleic acids research, 47(D1), D94–D99. https://doi.org/10.1093/nar/gky989
FJ024467	https://www.ncbi.nlm.nih.gov/nuccore/FJ024467	DENV-3/US/BID-V1608/2004	2004	DENV-3	III	USA: Puerto Rico	FJ024467_D3/US/PR/2004/III	Sayers et al., 2019. GenBank. Nucleic acids research, 47(D1), D94–D99. https://doi.org/10.1093/nar/gky989
FJ182040	https://www.ncbi.nlm.nih.gov/nuccore/FJ182040	DENV-3/US/BID-V1625/2005	2005	DENV-3	III	USA: Puerto Rico	FJ182040_D3/US/PR/2005/III	Sayers et al., 2019. GenBank. Nucleic acids research, 47(D1), D94–D99. https://doi.org/10.1093/nar/gky989
FJ182041	https://www.ncbi.nlm.nih.gov/nuccore/FJ182041	DENV-3/US/BID-V1626/2005	2005	DENV-3	III	USA: Puerto Rico	FJ182041_D3/US/PR/2005/III	Sayers et al., 2019. GenBank. Nucleic acids research, 47(D1), D94–D99. https://doi.org/10.1093/nar/gky989
KF955456	https://www.ncbi.nlm.nih.gov/nuccore/KF955456	DENV-3/PR/BID-V1728/2006	2006	DENV-3	III	USA: Puerto Rico	KF955456_D3/US/PR/2006/III	Sayers et al., 2019. GenBank. Nucleic acids research, 47(D1), D94–D99. https://doi.org/10.1093/nar/gky989
FJ882576	https://www.ncbi.nlm.nih.gov/nuccore/FJ882576	DENV-3/NI/BID-V2420/1994	1994	DENV-3	III	Nicaragua	FJ882576_D3/NI/1994/III	Sayers et al., 2019. GenBank. Nucleic acids research, 47(D1), D94–D99. https://doi.org/10.1093/nar/gky989
GQ199886	https://www.ncbi.nlm.nih.gov/nuccore/GQ199886	DENV-3/NI/BID-V2419/1998	1998	DENV-3	III	Nicaragua	GQ199886_D3/NI/1998/III	Sayers et al., 2019. GenBank. Nucleic acids research, 47(D1), D94–D99. https://doi.org/10.1093/nar/gky989
HM631861	https://www.ncbi.nlm.nih.gov/nuccore/HM631861	DENV-3/NI/BID-V4793/2009I	2009	DENV-3	III	Nicaragua: Managua	HM631861_D3/NI/2009/III	Sayers et al., 2019. GenBank. Nucleic acids research, 47(D1), D94–D99. https://doi.org/10.1093/nar/gky989
JF920396	https://www.ncbi.nlm.nih.gov/nuccore/JF920396	DENV-3/NI/BID-V5461/2009	2009	DENV-3	III	Nicaragua: Managua	JF920396_D3/NI/2009/III	Sayers et al., 2019. GenBank. Nucleic acids research, 47(D1), D94–D99. https://doi.org/10.1093/nar/gky989
JF937642	https://www.ncbi.nlm.nih.gov/nuccore/JF937642	DENV-3/NI/BID-V5464/2009	2009	DENV-3	III	Nicaragua: Leon	JF937642_D3/NI/2009/III	Sayers et al., 2019. GenBank. Nucleic acids research, 47(D1), D94–D99. https://doi.org/10.1093/nar/gky989
JF920405	https://www.ncbi.nlm.nih.gov/nuccore/JF920405	DENV-3/NI/BID-V5467/2010	2010	DENV-3	III	Nicaragua: Leon	JF920405_D3/NI/2010/III	Sayers et al., 2019. GenBank. Nucleic acids research, 47(D1), D94–D99. https://doi.org/10.1093/nar/gky989
GQ199891	https://www.ncbi.nlm.nih.gov/nuccore/GQ199891	DENV-3/CO/BID-V2978/2001	2001	DENV-3	III	Colombia: Santander	GQ199891_D3/COL/2001/III	Sayers et al., 2019. GenBank. Nucleic acids research, 47(D1), D94–D99. https://doi.org/10.1093/nar/gky989
GU131954	https://www.ncbi.nlm.nih.gov/nuccore/GU131954	DENV-3/CO/BID-V3404/2006	2006	DENV-3	III	Colombia: Santander	GU131954_D3/COL/2006/III	Sayers et al., 2019. GenBank. Nucleic acids research, 47(D1), D94–D99. https://doi.org/10.1093/nar/gky989
FJ898445	https://www.ncbi.nlm.nih.gov/nuccore/FJ898445	DENV-3/CO/BID-V2988/2007	2007	DENV-3	III	Colombia	FJ898445_D3/COL/2007/III	Sayers et al., 2019. GenBank. Nucleic acids research, 47(D1), D94–D99. https://doi.org/10.1093/nar/gky989
MH544649	https://www.ncbi.nlm.nih.gov/nuccore/MH544649	Antioquia_CO_2015	2015	DENV-3	III	Colombia	MH544649_D3/COL/2015/III	Sayers et al., 2019. GenBank. Nucleic acids research, 47(D1), D94–D99. https://doi.org/10.1093/nar/gky989
MH544650	https://www.ncbi.nlm.nih.gov/nuccore/MH544650	Meta_CO_2015	2015	DENV-3	III	Colombia	MH544650_D3/COL/2015/III	Sayers et al., 2019. GenBank. Nucleic acids research, 47(D1), D94–D99. https://doi.org/10.1093/nar/gky989
FJ898440	https://www.ncbi.nlm.nih.gov/nuccore/FJ898440	DENV-3/MX/BID-V2985/2003	2003	DENV-3	III	Mexico: Morelos	FJ898440_D3/MX/2003/III	Sayers et al., 2019. GenBank. Nucleic acids research, 47(D1), D94–D99. https://doi.org/10.1093/nar/gky989
EF589666	https://www.ncbi.nlm.nih.gov/nuccore/EF589666	MX/OAX/S1400/2005	2005	DENV-3	III	Mexico: Oaxaca	EF589666_D3/MX/OAX/2005/III	This study
EF589667	https://www.ncbi.nlm.nih.gov/nuccore/EF589667	MX/OAX/S420/2005	2005	DENV-3	III	Mexico: Oaxaca	EF589667_D3/MX/OAX/2005/III	This study
EF589668	https://www.ncbi.nlm.nih.gov/nuccore/EF589668	MX/OAX/S1043/2005	2005	DENV-3	III	Mexico: Oaxaca	EF589668_D3/MX/OAX/2005/III	This study
FJ898441	https://www.ncbi.nlm.nih.gov/nuccore/FJ898441	DENV-3/MX/BID-V2987/2006	2006	DENV-3	III	Mexico: Distrito Federal	FJ898441_x001F__D3/MX/2006/III	Sayers et al., 2019. GenBank. Nucleic acids research, 47(D1), D94–D99. https://doi.org/10.1093/nar/gky989
FJ898442	https://www.ncbi.nlm.nih.gov/nuccore/FJ898442	DENV-3/MX/BID-V2989/2007	2007	DENV-3	III	Mexico: Puebla	FJ898442_D3/MX/2007/III	Sayers et al., 2019. GenBank. Nucleic acids research, 47(D1), D94–D99. https://doi.org/10.1093/nar/gky989
MN711793	https://www.ncbi.nlm.nih.gov/nuccore/MN711793	MX/VER/S4.1.2/2009	2009	DENV-3	III	Mexico: Veracruz	MN711793_D3/MX/VER/2009/III	This study
MN711794	https://www.ncbi.nlm.nih.gov/nuccore/MN711794	MX/VER/S1.3.2/2009	2009	DENV-3	III	Mexico: Veracruz	MN711794_D3/MX/VER/2009/III	This study
JF808122	https://www.ncbi.nlm.nih.gov/nuccore/JF808122	D3PY/SUS/2003	2003	DENV-3	III	Paraguay: Asuncion	JF808122_D3/PAR/2003/III	Sayers et al., 2019. GenBank. Nucleic acids research, 47(D1), D94–D99. https://doi.org/10.1093/nar/gky989
JF808128	https://www.ncbi.nlm.nih.gov/nuccore/JF808128	D3PY/PJ4/03	2003	DENV-3	III	Paraguay: Amambay	JF808128_D3/PAR/2003/III	Sayers et al., 2019. GenBank. Nucleic acids research, 47(D1), D94–D99. https://doi.org/10.1093/nar/gky989
HQ235027	https://www.ncbi.nlm.nih.gov/nuccore/HQ235027	PAR DENV3 5532-07	2007	DENV-3	III	Paraguay	HQ235027_D3/PAR/2007/III	Silveira et al., 2011. J. Virol. 85, 5374–83. https://doi.org/10.1128/JVI.01915-10
KJ189288	https://www.ncbi.nlm.nih.gov/nuccore/KJ189288	DENV-3/PE/BID-V7073/2008	2008	DENV-3	III	Peru	KJ189288_D3/PERU/2008/III	Sayers et al., 2019. GenBank. Nucleic acids research, 47(D1), D94–D99. https://doi.org/10.1093/nar/gky989
KJ189292	https://www.ncbi.nlm.nih.gov/nuccore/KJ189292	DENV-3/PE/BID-V7081/2009	2009	DENV-3	III	Peru	KJ189292_D3/PERU/2009/III	Sayers et al., 2019. GenBank. Nucleic acids research, 47(D1), D94–D99. https://doi.org/10.1093/nar/gky989
KT726340	https://www.ncbi.nlm.nih.gov/nuccore/KT726340	Cuba_118_2001	2001	DENV-3	III	Cuba	KT726340_D3/Cub/2001/III	Rodriguez-Roche et al., 2016. J. Virol. 90, 4320–4333. https://doi.org/10.1128/JVI.02647-15
KT726343	https://www.ncbi.nlm.nih.gov/nuccore/KT726343	Cuba_557_2001	2001	DENV-3	III	Cuba	KT726343_D3/Cub/2001/III	Rodriguez-Roche et al., 2016. J. Virol. 90, 4320–4333. https://doi.org/10.1128/JVI.02647-15
KT726345	https://www.ncbi.nlm.nih.gov/nuccore/KT726345	Cuba_11_2002	2002	DENV-3	III	Cuba	KT726345_D3/Cub/2002/III	Rodriguez-Roche et al., 2016. J. Virol. 90, 4320–4333. https://doi.org/10.1128/JVI.02647-15
AY099337	https://www.ncbi.nlm.nih.gov/nuccore/AY099337	H/IMTSSA-MART/1999/1243	1999	DENV-3	III	Martinique	AY099337_D3/Mart/1999/III	Peyrefitte et al., 2003. J. Clin. Microbiol. 41, 5195–8. https://doi.org/10.1128/jcm.41.11.5195-5198.2003
FJ898457	https://www.ncbi.nlm.nih.gov/nuccore/FJ898457	DENV-3/EC/BID-V2975/2000	2000	DENV-3	III	Ecuador	FJ898457_D3/EC/2000/III	Sayers et al., 2019. GenBank. Nucleic acids research, 47(D1), D94–D99. https://doi.org/10.1093/nar/gky989
FJ898462	https://www.ncbi.nlm.nih.gov/nuccore/FJ898462	DENV-3/AI/BID-V2976/2001	2001	DENV-3	III	Anguilla	FJ898462_D3/Anguil/2001/III	Sayers et al., 2019. GenBank. Nucleic acids research, 47(D1), D94–D99. https://doi.org/10.1093/nar/gky989
GQ868616	https://www.ncbi.nlm.nih.gov/nuccore/GQ868616	DENV-3/LC/BID-V3929/2001	2001	DENV-3	III	Saint Lucia	GQ868616_D3/SainLuc/2001/III	Sayers et al., 2019. GenBank. Nucleic acids research, 47(D1), D94–D99. https://doi.org/10.1093/nar/gky989
FJ898464	https://www.ncbi.nlm.nih.gov/nuccore/FJ898464	DENV-3/GY/BID-V2980/2002	2002	DENV-3	III	Guyana	FJ898464_D3/Guya/2002/III	Sayers et al., 2019. GenBank. Nucleic acids research, 47(D1), D94–D99. https://doi.org/10.1093/nar/gky989
GQ868617	https://www.ncbi.nlm.nih.gov/nuccore/GQ868617	DENV-3/TT/BID-V3928/2002	2002	DENV-3	III	Trinidad and Tobago	GQ868617_D3/TriTob/2002/III	Sayers et al., 2019. GenBank. Nucleic acids research, 47(D1), D94–D99. https://doi.org/10.1093/nar/gky989
KF955505	https://www.ncbi.nlm.nih.gov/nuccore/KF955505	DENV-3/GD/BID-V3930/2002	2002	DENV-3	III	Grenada	KF955505_D3/Grena/2002/III	Sayers et al., 2019. GenBank. Nucleic acids research, 47(D1), D94–D99. https://doi.org/10.1093/nar/gky989
KU509278	https://www.ncbi.nlm.nih.gov/nuccore/KU509278	DENV3-254	2007	DENV-3	III	Barbados	KU509278_D3/Barb/2007/III	Shihada et al., 2017. Emerg. Infect. Dis. 23, 272–275. https://doi.org/10.3201/eid2302.160751
MH888333	https://www.ncbi.nlm.nih.gov/nuccore/MH888333	BOL_4025_3-III	2011	DENV-3	III	Bolivia	MH888333_D3/BOL/2011/III	Sayers et al., 2019. GenBank. Nucleic acids research, 47(D1), D94–D99. https://doi.org/10.1093/nar/gky989
FJ196850	https://www.ncbi.nlm.nih.gov/nuccore/FJ196850	GD09	1990	DENV-4	I	China	FJ196850_D4/Chin/1990/I	Wu et al., 2011. Virol. J. 8, 322. https://doi.org/10.1186/1743-422X-8-322
AF289029	https://www.ncbi.nlm.nih.gov/nuccore/AF289029	Chin/B5	2000	DENV-4	I	China	AF289029_D4/Chin/2000/I	Sayers et al., 2019. GenBank. Nucleic acids research, 47(D1), D94–D99. https://doi.org/10.1093/nar/gky989
MG601754	https://www.ncbi.nlm.nih.gov/nuccore/MG601754	China/2013JH285	2013	DENV-4	I	China	MG601754_D4/Chin/2013/I	Sayers et al., 2019. GenBank. Nucleic acids research, 47(D1), D94–D99. https://doi.org/10.1093/nar/gky989
KY672957	https://www.ncbi.nlm.nih.gov/nuccore/KY672957	15DGR32	2015	DENV-4	I	China	KY672957_D4/Chin/2015/I	Sayers et al., 2019. GenBank. Nucleic acids research, 47(D1), D94–D99. https://doi.org/10.1093/nar/gky989
KY672958	https://www.ncbi.nlm.nih.gov/nuccore/KY672958	15DGR35	2015	DENV-4	I	China	KY672958_D4/Chin/2015/I	Sayers et al., 2019. GenBank. Nucleic acids research, 47(D1), D94–D99. https://doi.org/10.1093/nar/gky989
KY672960	https://www.ncbi.nlm.nih.gov/nuccore/KY672960	15DGR394	2015	DENV-4	I	China	KY672960_D4/Chin/2015/I	Sayers et al., 2019. GenBank. Nucleic acids research, 47(D1), D94–D99. https://doi.org/10.1093/nar/gky989
MK614093	https://www.ncbi.nlm.nih.gov/nuccore/MK614093	China/GZ18XN11706	2018	DENV-4	I	China	MK614093_D4/Chin/2018/I	Sayers et al., 2019. GenBank. Nucleic acids research, 47(D1), D94–D99. https://doi.org/10.1093/nar/gky989
MK614092	https://www.ncbi.nlm.nih.gov/nuccore/MK614092	China/GZ18XN13312	2018	DENV-4	I	China	MK614092_D4/Chin/2018/I	Sayers et al., 2019. GenBank. Nucleic acids research, 47(D1), D94–D99. https://doi.org/10.1093/nar/gky989
MK614091	https://www.ncbi.nlm.nih.gov/nuccore/MK614091	China/GZ18XN16107	2018	DENV-4	I	China	MK614091_D4/Chin/2018/I	Sayers et al., 2019. GenBank. Nucleic acids research, 47(D1), D94–D99. https://doi.org/10.1093/nar/gky989
MK614090	https://www.ncbi.nlm.nih.gov/nuccore/MK614090	China/GZ18XN17096	2018	DENV-4	I	China	MK614090_D4/Chin/2018/I	Sayers et al., 2019. GenBank. Nucleic acids research, 47(D1), D94–D99. https://doi.org/10.1093/nar/gky989
MK614088	https://www.ncbi.nlm.nih.gov/nuccore/MK614088	China/GZ19XN01404	2019	DENV-4	I	China	MK614088_D4/Chin/2019/I	Sayers et al., 2019. GenBank. Nucleic acids research, 47(D1), D94–D99. https://doi.org/10.1093/nar/gky989
AY618991	https://www.ncbi.nlm.nih.gov/nuccore/AY618991	Thailand/0087	1977	DENV-4	I	Thailand	AY618991_D4/Th/1977/I	Klungthong et al., 2004. Virology 329, 168–179. https://doi.org/10.1016/j.virol.2004.08.003
AY618990	https://www.ncbi.nlm.nih.gov/nuccore/AY618990	Thailand/0348/9	1991	DENV-4	I	Thailand	AY618990_D4/Th/1991/I	Klungthong et al., 2004. Virology 329, 168–179. https://doi.org/10.1016/j.virol.2004.08.003
AY618992	https://www.ncbi.nlm.nih.gov/nuccore/AY618992	Thailand/0485/2001	2001	DENV-4	I	Thailand	AY618992_D4/Th/2001/I	Klungthong et al., 2004. Virology 329, 168–179. https://doi.org/10.1016/j.virol.2004.08.003
KR922405	https://www.ncbi.nlm.nih.gov/nuccore/KR922405	DENV-4/Thailand/11/1666/2011/I	2011	DENV-4	I	Thailand	KR922405 D4/Th/2011/I	Sayers et al., 2019. GenBank. Nucleic acids research, 47(D1), D94–D99. https://doi.org/10.1093/nar/gky989
LC410196	https://www.ncbi.nlm.nih.gov/nuccore/LC410196	Th16-001	2016	DENV-4	I	Thailand	LC410196_D4/Th/2016/I	Phadungsombat and Nakayama., 2018. PLoS One 13, e0207220. https://doi.org/10.1371/journal.pone.0207220
LC410197	https://www.ncbi.nlm.nih.gov/nuccore/LC410197	Th16-006	2016	DENV-4	I	Thailand	LC410197_D4/Th/2016/I	Phadungsombat and Nakayama., 2018. PLoS One 13, e0207220. https://doi.org/10.1371/journal.pone.0207220
LC410198	https://www.ncbi.nlm.nih.gov/nuccore/LC410198	Th16-010	2016	DENV-4	I	Thailand	LC410198_D4/Th/2016/I	Phadungsombat and Nakayama., 2018. PLoS One 13, e0207220. https://doi.org/10.1371/journal.pone.0207220
LC410199	https://www.ncbi.nlm.nih.gov/nuccore/LC410199	Th16-020	2016	DENV-4	I	Thailand	LC410199_D4/Th/2016/I	Phadungsombat and Nakayama., 2018. PLoS One 13, e0207220. https://doi.org/10.1371/journal.pone.0207220
LC410200	https://www.ncbi.nlm.nih.gov/nuccore/LC410200	Th16-037	2016	DENV-4	I	Thailand	LC410200_D4/Th/2016/I	Phadungsombat and Nakayama., 2018. PLoS One 13, e0207220. https://doi.org/10.1371/journal.pone.0207220
LC410201	https://www.ncbi.nlm.nih.gov/nuccore/LC410201	Th16-046	2016	DENV-4	I	Thailand	LC410201_D4/Th/2016/I	Phadungsombat and Nakayama., 2018. PLoS One 13, e0207220. https://doi.org/10.1371/journal.pone.0207220
LC410202	https://www.ncbi.nlm.nih.gov/nuccore/LC410202	Th17-091	2017	DENV-4	I	Thailand	LC410202_D4/Th/2017/I	Phadungsombat and Nakayama., 2018. PLoS One 13, e0207220. https://doi.org/10.1371/journal.pone.0207220
LC410203	https://www.ncbi.nlm.nih.gov/nuccore/LC410203	Th17-098	2017	DENV-4	I	Thailand	LC410203_D4/Th/2017/I	Phadungsombat and Nakayama., 2018. PLoS One 13, e0207220. https://doi.org/10.1371/journal.pone.0207220
JQ922559	https://www.ncbi.nlm.nih.gov/nuccore/JQ922559	793679	1979	DENV-4	I	India	JQ922559_D4/Indi/1979/I	Sayers et al., 2019. GenBank. Nucleic acids research, 47(D1), D94–D99. https://doi.org/10.1093/nar/gky989
JQ922560	https://www.ncbi.nlm.nih.gov/nuccore/JQ922560	952326	2009	DENV-4	I	India	JQ922560_D4/Indi/2009/I	Sayers et al., 2019. GenBank. Nucleic acids research, 47(D1), D94–D99. https://doi.org/10.1093/nar/gky989
MG053162	https://www.ncbi.nlm.nih.gov/nuccore/MG053162	India/PUNE/IRSHA-01	2016	DENV-4	I	India	MG053162_D4/Indi/2016/I	Shrivastava et al., 2018. PLoS One 13, e0192672. https://doi.org/10.1371/journal.pone.0192672
MG053163	https://www.ncbi.nlm.nih.gov/nuccore/MG053163	India/PUNE/IRSHA-02	2016	DENV-4	I	India	MG053163_D4/Indi/2016/I	Shrivastava et al., 2018. PLoS One 13, e0192672. https://doi.org/10.1371/journal.pone.0192672
MG053164	https://www.ncbi.nlm.nih.gov/nuccore/MG053164	India/PUNE/IRSHA-03	2016	DENV-4	I	India	MG053164_D4/Indi/2016/I	Shrivastava et al., 2018. PLoS One 13, e0192672. https://doi.org/10.1371/journal.pone.0192672
MG053165	https://www.ncbi.nlm.nih.gov/nuccore/MG053165	India/PUNE/IRSHA-04	2016	DENV-4	I	India	MG053165_D4/Indi/2016/I	Shrivastava et al., 2018. PLoS One 13, e0192672. https://doi.org/10.1371/journal.pone.0192672
MG053166	https://www.ncbi.nlm.nih.gov/nuccore/MG053166	India/PUNE/IRSHA-05	2016	DENV-4	I	India	MG053166_D4/Indi/2016/I	Shrivastava et al., 2018. PLoS One 13, e0192672. https://doi.org/10.1371/journal.pone.0192672
MG053170	https://www.ncbi.nlm.nih.gov/nuccore/MG053170	India/PUNE/IRSHA-09	2016	DENV-4	I	India	MG053170_D4/Indi/2016/I	Shrivastava et al., 2018. PLoS One 13, e0192672. https://doi.org/10.1371/journal.pone.0192672
EU127899	https://www.ncbi.nlm.nih.gov/nuccore/EU127899	AM750	2005	DENV-4	I	Brazil	EU127899_D4/BR/2005/I	Figueiredo et al., 2008. Emerg. Infect. Dis. 14, 667–9. https://doi.org/10.3201/eid1404.071185
EU127900	https://www.ncbi.nlm.nih.gov/nuccore/EU127900	AM1619	2005	DENV-4	I	Brazil	EU127900_D4/BR/2005/I	Figueiredo et al., 2008. Emerg. Infect. Dis. 14, 667–9. https://doi.org/10.3201/eid1404.071185
JQ513345	https://www.ncbi.nlm.nih.gov/nuccore/JQ513345	DENV-4/Brazil/BHI3581	2011	DENV-4	I	Brazil	JQ513345_D4/BR/2011/I	Nunes et al., 2012. Emerg. Infect. Dis. 18, 1858–1864. https://doi.org/10.3201/eid1811.120217
KF955510	https://www.ncbi.nlm.nih.gov/nuccore/KF955510	DENV-4/Cambodia/KH/BID-V2055	2002	DENV-4	I	Cambodia	KF955510_D4/Camb/2002/I	Sayers et al., 2019. GenBank. Nucleic acids research, 47(D1), D94–D99. https://doi.org/10.1093/nar/gky989
JN638570	https://www.ncbi.nlm.nih.gov/nuccore/JN638570	DENV-4/Cambodia/DF	2008	DENV-4	I	Cambodia	JN638570_D4/Camb/DF/2008/I	Sayers et al., 2019. GenBank. Nucleic acids research, 47(D1), D94–D99. https://doi.org/10.1093/nar/gky989
JN638571	https://www.ncbi.nlm.nih.gov/nuccore/JN638571	DENV-4/Cambodia/DHF	2008	DENV-4	I	Cambodia	JN638571_D4/Camb/DHF/2008/I	Sayers et al., 2019. GenBank. Nucleic acids research, 47(D1), D94–D99. https://doi.org/10.1093/nar/gky989
JN638572	https://www.ncbi.nlm.nih.gov/nuccore/JN638572	DENV-4/Cambodia/DSS	2008	DENV-4	I	Cambodia	JN638572_D4/Camb/DSS/2008/I	Sayers et al., 2019. GenBank. Nucleic acids research, 47(D1), D94–D99. https://doi.org/10.1093/nar/gky989
AY947539	https://www.ncbi.nlm.nih.gov/nuccore/AY947539	DENV-4/Philippines/H241	1956	DENV-4	I	Philippines	AY947539_D4/Phi/1956/I	Sayers et al., 2019. GenBank. Nucleic acids research, 47(D1), D94–D99. https://doi.org/10.1093/nar/gky989
GQ868594	https://www.ncbi.nlm.nih.gov/nuccore/GQ868594	DENV-4/Philippines/BID-V3361	1956	DENV-4	I	Philippines	GQ868594_D4/Phi/1956/I	Sayers et al., 2019. GenBank. Nucleic acids research, 47(D1), D94–D99. https://doi.org/10.1093/nar/gky989
AY550909	https://www.ncbi.nlm.nih.gov/nuccore/AY550909	Sri_Lanka/No.17	1978	DENV-4	I	Sri_Lanka	AY550909_D4/SrLank/1978/I	Mathenge et al., 2004. J. Gen. Virol. 85, 2503–2513. https://doi.org/10.1099/vir.0.80120-0
KF041260	https://www.ncbi.nlm.nih.gov/nuccore/KF041260	DENV-4/Pakistan/150	2009	DENV-4	I	Pakistan	KF041260_D4/Pak/2009/I	Koo et al., 2013. Virol. J. 10, 275. https://doi.org/10.1186/1743-422X-10-275
KX224312	https://www.ncbi.nlm.nih.gov/nuccore/KX224312	02990Y14	2014	DENV-4	I	Singapure	KX224312_D4/Sing/2014/I	Hapuarachchi et al., 2016. BMC Infect. Dis. 16, 300. https://doi.org/10.1186/s12879-016-1606-z
MN711808	https://www.ncbi.nlm.nih.gov/nuccore/MN711808	MX/VER/7.1.3	2009	DENV-4	I	Mexico: Veracruz	MN711808_D4/MX/VER/2009/I	This study
MN711809	https://www.ncbi.nlm.nih.gov/nuccore/MN711809	MX/VER/7.1.2	2009	DENV-4	I	Mexico: Veracruz	MN711809_D4/MX/VER/2009/I	This study
AF326573	https://www.ncbi.nlm.nih.gov/nuccore/AF326573	Dominica/814669	1981	DENV-4	II	Dominica	AF326573_D4/Domi/1981/II	Durbin et al., 2001. Am. J. Trop. Med. Hyg. 65, 405–413. https://doi.org/10.4269/ajtmh.2001.65.405
AH012026	https://www.ncbi.nlm.nih.gov/nuccore/AH012026	D4M.5	1982	DENV-4	II	USA: Puerto Rico	AH012026_D4/US/PR/1982/II	Bennett et al., 2003. Mol. Biol. Evol. 20, 1650–1658. https://doi.org/10.1093/molbev/msg182
EU854295	https://www.ncbi.nlm.nih.gov/nuccore/EU854295	DENV-4/US/PR/BID-V1083	1986	DENV-4	II	USA: Puerto Rico	EU854295_D4/US/PR/1986/II	Sayers et al., 2019. GenBank. Nucleic acids research, 47(D1), D94–D99. https://doi.org/10.1093/nar/gky989
AH012005	https://www.ncbi.nlm.nih.gov/nuccore/AH012005	D4.69	1987	DENV-4	II	USA: Puerto Rico	AH012005_D4/US/PR/1987/II	Bennett et al., 2003. Mol. Biol. Evol. 20, 1650–1658. https://doi.org/10.1093/molbev/msg182
AH011991	https://www.ncbi.nlm.nih.gov/nuccore/AH011991	D4.28	1992	DENV-4	II	USA: Puerto Rico	AH011991_D4/US/PR/1992/II	Bennett et al., 2003. Mol. Biol. Evol. 20, 1650–1658. https://doi.org/10.1093/molbev/msg182
AH011963	https://www.ncbi.nlm.nih.gov/nuccore/AH011963	DENV-4/USA/PR/D4.84	1994	DENV-4	II	USA: Puerto Rico	AH011963_D4/US/PR/1994/II	Bennett et al., 2003. Mol. Biol. Evol. 20, 1650–1658. https://doi.org/10.1093/molbev/msg182
GQ199878	https://www.ncbi.nlm.nih.gov/nuccore/GQ199878	DENV-4/US/PR/BID-V2429	1994	DENV-4	II	USA: Puerto Rico	GQ199878_D4/US/PR/1994/II	Sayers et al., 2019. GenBank. Nucleic acids research, 47(D1), D94–D99. https://doi.org/10.1093/nar/gky989
GQ199879	https://www.ncbi.nlm.nih.gov/nuccore/GQ199879	DENV-4/US/PR/BID-V2430	1994	DENV-4	II	USA: Puerto Rico	GQ199879_D4/US/PR/1994/II	Sayers et al., 2019. GenBank. Nucleic acids research, 47(D1), D94–D99. https://doi.org/10.1093/nar/gky989
GQ252675	https://www.ncbi.nlm.nih.gov/nuccore/GQ252675	DENV-4/US/PR/BID-V2432	1995	DENV-4	II	USA: Puerto Rico	GQ252675_D4/US/PR/1995/II	Sayers et al., 2019. GenBank. Nucleic acids research, 47(D1), D94–D99. https://doi.org/10.1093/nar/gky989
FJ810417	https://www.ncbi.nlm.nih.gov/nuccore/FJ810417	DENV-4/US/PR/BID-V2433	1995	DENV-4	II	USA: Puerto Rico	FJ810417_D4/US/PR/1995/II	Sayers et al., 2019. GenBank. Nucleic acids research, 47(D1), D94–D99. https://doi.org/10.1093/nar/gky989
FJ850057	https://www.ncbi.nlm.nih.gov/nuccore/FJ850057	DENV-4/US/PR/BID-V2434	1995	DENV-4	II	USA: Puerto Rico	FJ850057_D4/US/PR/1995/II	Sayers et al., 2019. GenBank. Nucleic acids research, 47(D1), D94–D99. https://doi.org/10.1093/nar/gky989
GQ199881	https://www.ncbi.nlm.nih.gov/nuccore/GQ199881	DENV-4/US/PR/BID-V2435	1996	DENV-4	II	USA: Puerto Rico	GQ199881_D4/US/PR/1996/II	Sayers et al., 2019. GenBank. Nucleic acids research, 47(D1), D94–D99. https://doi.org/10.1093/nar/gky989
FJ850058	https://www.ncbi.nlm.nih.gov/nuccore/FJ850058	DENV-4/US/PR/BID-V2440	1996	DENV-4	II	USA: Puerto Rico	FJ850058_D4/US/PR/1996/II	Sayers et al., 2019. GenBank. Nucleic acids research, 47(D1), D94–D99. https://doi.org/10.1093/nar/gky989
EU854296	https://www.ncbi.nlm.nih.gov/nuccore/EU854296	DENV-4/US/PR/BID-V1093	1998	DENV-4	II	USA: Puerto Rico	EU854296_D4/US/PR/1998/II	Sayers et al., 2019. GenBank. Nucleic acids research, 47(D1), D94–D99. https://doi.org/10.1093/nar/gky989
EU854297	https://www.ncbi.nlm.nih.gov/nuccore/EU854297	DENV-4/US/PR/BID-V1094	1998	DENV-4	II	USA: Puerto Rico	EU854297_D4/US/PR/1998/II	Sayers et al., 2019. GenBank. Nucleic acids research, 47(D1), D94–D99. https://doi.org/10.1093/nar/gky989
AH011956	https://www.ncbi.nlm.nih.gov/nuccore/AH011956	USA/PR/D4.17	1998	DENV-4	II	USA: Puerto Rico	AH011956_D4/US/PR/D1998/II	Bennett et al., 2003. Mol. Biol. Evol. 20, 1650–1658. https://doi.org/10.1093/molbev/msg182
FJ024424	https://www.ncbi.nlm.nih.gov/nuccore/FJ024424	DENV-4/US/PR/BID-V1082	1998	DENV-4	II	USA: Puerto Rico	FJ024424_D4/US/PR/1998/II	Sayers et al., 2019. GenBank. Nucleic acids research, 47(D1), D94–D99. https://doi.org/10.1093/nar/gky989
FJ882597	https://www.ncbi.nlm.nih.gov/nuccore/FJ882597	DENV-4/US/PR/BID-V2444	1998	DENV-4	II	USA: Puerto Rico	FJ882597_D4/US/PR/1998/II	Sayers et al., 2019. GenBank. Nucleic acids research, 47(D1), D94–D99. https://doi.org/10.1093/nar/gky989
FJ882599	https://www.ncbi.nlm.nih.gov/nuccore/FJ882599	DENV-4/US/PR/BID-V2446	1999	DENV-4	II	USA: Puerto Rico	FJ882599_D4/US/PR/1999/II	Sayers et al., 2019. GenBank. Nucleic acids research, 47(D1), D94–D99. https://doi.org/10.1093/nar/gky989
FJ882600	https://www.ncbi.nlm.nih.gov/nuccore/FJ882600	DENV-4/US/PR/BID-V2447	1999	DENV-4	II	USA: Puerto Rico	FJ882600_D4/US/PR/1999/II	Sayers et al., 2019. GenBank. Nucleic acids research, 47(D1), D94–D99. https://doi.org/10.1093/nar/gky989
AH011965	https://www.ncbi.nlm.nih.gov/nuccore/AH011965	DENV-4/VE/D4.113	1995	DENV-4	II	Venezuela	AH011965_D4/VE/1995/II	Bennett et al., 2003. Mol. Biol. Evol. 20, 1650–1658. https://doi.org/10.1093/molbev/msg182
JF262781	https://www.ncbi.nlm.nih.gov/nuccore/JF262781	VE/INH6412	1995	DENV-4	II	Venezuela	JF262781_D4/VE/1995/II	Rossi et al., 2012. Virology 423, 58–67. https://doi.org/10.1016/j.virol.2011.11.018
FJ639738	https://www.ncbi.nlm.nih.gov/nuccore/FJ639738	DENV-4/VE/BID-V2165	1998	DENV-4	II	Venezuela	FJ639738_D4/VE/1998/II	Sayers et al., 2019. GenBank. Nucleic acids research, 47(D1), D94–D99. https://doi.org/10.1093/nar/gky989
FJ639739	https://www.ncbi.nlm.nih.gov/nuccore/FJ639739	DENV-4/VE/BID-V2166	1998	DENV-4	II	Venezuela	FJ639739_D4/VE/1998/II	Sayers et al., 2019. GenBank. Nucleic acids research, 47(D1), D94–D99. https://doi.org/10.1093/nar/gky989
FJ639745	https://www.ncbi.nlm.nih.gov/nuccore/FJ639745	DENV-4/VE/BID-V2173	1999	DENV-4	II	Venezuela	FJ639745_D4/VE/1999/II	Sayers et al., 2019. GenBank. Nucleic acids research, 47(D1), D94–D99. https://doi.org/10.1093/nar/gky989
FJ639748	https://www.ncbi.nlm.nih.gov/nuccore/FJ639748	DENV-4/VE/BID-V2177	2000	DENV-4	II	Venezuela	FJ639748_D4/VE/2000/II	Sayers et al., 2019. GenBank. Nucleic acids research, 47(D1), D94–D99. https://doi.org/10.1093/nar/gky989
FJ850095	https://www.ncbi.nlm.nih.gov/nuccore/FJ850095	DENV-4/VE/BID-V2176	2000	DENV-4	II	Venezuela	FJ850095_D4/VE/2000/II	Sayers et al., 2019. GenBank. Nucleic acids research, 47(D1), D94–D99. https://doi.org/10.1093/nar/gky989
FJ639764	https://www.ncbi.nlm.nih.gov/nuccore/FJ639764	DENV-4/VE/BID-V2194	2001	DENV-4	II	Venezuela	FJ639764_D4/VE/2001/II	Sayers et al., 2019. GenBank. Nucleic acids research, 47(D1), D94–D99. https://doi.org/10.1093/nar/gky989
FJ639773	https://www.ncbi.nlm.nih.gov/nuccore/FJ639773	DENV-4/VE/BID-V2206	2001	DENV-4	II	Venezuela	FJ639773_D4/VE/2001/II	Sayers et al., 2019. GenBank. Nucleic acids research, 47(D1), D94–D99. https://doi.org/10.1093/nar/gky989
JN819406	https://www.ncbi.nlm.nih.gov/nuccore/JN819406	DENV-4/VE/BID-V2607	2006	DENV-4	II	Venezuela	JN819406_D4/VE/2006/II	Sayers et al., 2019. GenBank. Nucleic acids research, 47(D1), D94–D99. https://doi.org/10.1093/nar/gky989
GQ199876	https://www.ncbi.nlm.nih.gov/nuccore/GQ199876	DENV-4/VE/BID-V2610/	2007	DENV-4	II	Venezuela	GQ199876_D4/VE/2007/II	Sayers et al., 2019. GenBank. Nucleic acids research, 47(D1), D94–D99. https://doi.org/10.1093/nar/gky989
FJ182016	https://www.ncbi.nlm.nih.gov/nuccore/FJ182016	DENV-4/VE/BID-V1158	2007	DENV-4	II	Venezuela	FJ182016_D4/VE/2007/II	Sayers et al., 2019. GenBank. Nucleic acids research, 47(D1), D94–D99. https://doi.org/10.1093/nar/gky989
FJ182017	https://www.ncbi.nlm.nih.gov/nuccore/FJ182017	DENV-4/VE/BID-V1160	2007	DENV-4	II	Venezuela	FJ182017_D4/VE/2007/II	Sayers et al., 2019. GenBank. Nucleic acids research, 47(D1), D94–D99. https://doi.org/10.1093/nar/gky989
FJ882581	https://www.ncbi.nlm.nih.gov/nuccore/FJ882581	DENV-4/VE/BID-V2490	2007	DENV-4	II	Venezuela	FJ882581_D4/VE/2007/II	Sayers et al., 2019. GenBank. Nucleic acids research, 47(D1), D94–D99. https://doi.org/10.1093/nar/gky989
EU854299	https://www.ncbi.nlm.nih.gov/nuccore/EU854299	DENV-4/VE/BID-V1157	2007	DENV-4	II	Venezuela	EU854299_D4/VE/2007/II	Sayers et al., 2019. GenBank. Nucleic acids research, 47(D1), D94–D99. https://doi.org/10.1093/nar/gky989
EU854300	https://www.ncbi.nlm.nih.gov/nuccore/EU854300	DENV-4/VE/BID-V1159	2007	DENV-4	II	Venezuela	EU854300_D4/VE/2007/II	Sayers et al., 2019. GenBank. Nucleic acids research, 47(D1), D94–D99. https://doi.org/10.1093/nar/gky989
EU854301	https://www.ncbi.nlm.nih.gov/nuccore/EU854301	DENV-4/VE/BID-V1161	2007	DENV-4	II	Venezuela	EU854301_D4/VE/2007/II	Sayers et al., 2019. GenBank. Nucleic acids research, 47(D1), D94–D99. https://doi.org/10.1093/nar/gky989
HQ332172	https://www.ncbi.nlm.nih.gov/nuccore/HQ332172	DENV-4/VE/61027	2007	DENV-4	II	Venezuela	HQ332172_D4/VE/2007/II	Rodriguez-Roche et al., 2012. Infect. Genet. Evol. 12, 332–344. https://doi.org/10.1016/j.meegid.2011.12.005
HQ332174	https://www.ncbi.nlm.nih.gov/nuccore/HQ332174	DENV-4/VE/61073	2007	DENV-4	II	Venezuela	HQ332174_D4/VE/2007/II	Rodriguez-Roche et al., 2012. Infect. Genet. Evol. 12, 332–344. https://doi.org/10.1016/j.meegid.2011.12.005
HQ332175	https://www.ncbi.nlm.nih.gov/nuccore/HQ332175	DENV-4/VE/61013	2007	DENV-4	II	Venezuela	HQ332175_D4/VE/2007/II	Rodriguez-Roche et al., 2012. Infect. Genet. Evol. 12, 332–344. https://doi.org/10.1016/j.meegid.2011.12.005
HQ332176	https://www.ncbi.nlm.nih.gov/nuccore/HQ332176	DENV-4/VE/61054	2007	DENV-4	II	Venezuela	HQ332176_D4/VE/2007/II	Rodriguez-Roche et al., 2012. Infect. Genet. Evol. 12, 332–344. https://doi.org/10.1016/j.meegid.2011.12.005
FJ882592	https://www.ncbi.nlm.nih.gov/nuccore/FJ882592	DENV-4/VE/BID-V2501	2008	DENV-4	II	Venezuela	FJ882592_D4/VE/2008/II	Sayers et al., 2019. GenBank. Nucleic acids research, 47(D1), D94–D99. https://doi.org/10.1093/nar/gky989
FJ024476	https://www.ncbi.nlm.nih.gov/nuccore/FJ024476	DENV-4/COL/BID-V1600	1997	DENV-4	II	Colombia	FJ024476_D4/COL/1997/II	Sayers et al., 2019. GenBank. Nucleic acids research, 47(D1), D94–D99. https://doi.org/10.1093/nar/gky989
GQ868579	https://www.ncbi.nlm.nih.gov/nuccore/GQ868579	DENV-4/COL/BID-V3406	2001	DENV-4	II	Colombia	GQ868579_D4/COL/2001/II	Sayers et al., 2019. GenBank. Nucleic acids research, 47(D1), D94–D99. https://doi.org/10.1093/nar/gky989
GQ868582	https://www.ncbi.nlm.nih.gov/nuccore/GQ868582	DENV-4/COL/BID-V3409	2001	DENV-4	II	Colombia	GQ868582_D4/COL/2001/II	Sayers et al., 2019. GenBank. Nucleic acids research, 47(D1), D94–D99. https://doi.org/10.1093/nar/gky989
GQ868583	https://www.ncbi.nlm.nih.gov/nuccore/GQ868583	DENV-4/COL/BID-V3410	2004	DENV-4	II	Colombia	GQ868583_D4/COL/2004/II	Sayers et al., 2019. GenBank. Nucleic acids research, 47(D1), D94–D99. https://doi.org/10.1093/nar/gky989
GQ868585	https://www.ncbi.nlm.nih.gov/nuccore/GQ868585	DENV-4/COL/BID-V3412	2005	DENV-4	II	Colombia	GQ868585_D4/COL/2005/II	Sayers et al., 2019. GenBank. Nucleic acids research, 47(D1), D94–D99. https://doi.org/10.1093/nar/gky989
GU289913	https://www.ncbi.nlm.nih.gov/nuccore/GU289913	DENV-4/COL/341750	1982	DENV-4	II	Colombia	GU289913_D4/COL/1982/II	Kelly et al., 2010. Vaccine 28, 3030–3037. https://doi.org/10.1016/j.vaccine.2009.10.084
JN559740	https://www.ncbi.nlm.nih.gov/nuccore/JN559740	ROR82	1982	DENV-4	II	Brazil	JN559740_D4/BR/1982/II	Nunes et al., 2012. Emerg. Infect. Dis. 18, 1858–1864. https://doi.org/10.3201/eid1811.120217
JQ513333	https://www.ncbi.nlm.nih.gov/nuccore/JQ513333	DENV-4/Brazil/ROR7542	2010	DENV-4	II	Brazil	JQ513333_D4/BR/2010/II	Nunes et al., 2012. Emerg. Infect. Dis. 18, 1858–1864. https://doi.org/10.3201/eid1811.120217
JQ513340	https://www.ncbi.nlm.nih.gov/nuccore/JQ513340	DENV-4/Brazil/ROR7591	2010	DENV-4	II	Brazil	JQ513340_D4/BR/2010/II	Nunes et al., 2012. Emerg. Infect. Dis. 18, 1858–1864. https://doi.org/10.3201/eid1811.120217
JN559741	https://www.ncbi.nlm.nih.gov/nuccore/JN559741	DENV-4/Brazil/ROR7365	2010	DENV-4	II	Brazil	JN559741_D4/BR/2010/II	Nunes et al., 2012. Emerg. Infect. Dis. 18, 1858–1864. https://doi.org/10.3201/eid1811.120217
JQ513341	https://www.ncbi.nlm.nih.gov/nuccore/JQ513341	DENV-4/Brazil/ROR7620	2010	DENV-4	II	Brazil	JQ513341_D4/BR/2010/II	Nunes et al., 2012. Emerg. Infect. Dis. 18, 1858–1864. https://doi.org/10.3201/eid1811.120217
JN559741	https://www.ncbi.nlm.nih.gov/nuccore/JN559741	ROR7365	2010	DENV-4	II	Brazil	JN559741_D4/BR/2010/II	Nunes et al., 2012. Emerg. Infect. Dis. 18, 1858–1864. https://doi.org/10.3201/eid1811.120217
JQ513344	https://www.ncbi.nlm.nih.gov/nuccore/JQ513344	DENV-4/Brazil/AM5105	2011	DENV-4	II	Brazil	JQ513344_D4/BR/2011/II	Nunes et al., 2012. Emerg. Infect. Dis. 18, 1858–1864. https://doi.org/10.3201/eid1811.120217
JN983813	https://www.ncbi.nlm.nih.gov/nuccore/JN983813	DENV-4/Brazil/246RR	2010	DENV-4	II	Brazil	JN983813_D4/BR/2010/II	Nunes et al., 2012. Emerg. Infect. Dis. 18, 1858–1864. https://doi.org/10.3201/eid1811.120217
JN092554	https://www.ncbi.nlm.nih.gov/nuccore/JN092554	SPH317947	2011	DENV-4	II	Brazil	JN092554_D4/BR/2011/II	de Souza et al., 2011. PLoS Negl. Trop. Dis. 5, e1439. https://doi.org/10.1371/journal.pntd.0001439
JN092555	https://www.ncbi.nlm.nih.gov/nuccore/JN092555	SPH319268	2011	DENV-4	II	Brazil	JN092555_D4/BR/2011/II	de Souza et al., 2011. PLoS Negl. Trop. Dis. 5, e1439. https://doi.org/10.1371/journal.pntd.0001439
JN092556	https://www.ncbi.nlm.nih.gov/nuccore/JN092556	SPH319325	2011	DENV-4	II	Brazil	JN092556_D4/BR/2011/II	de Souza et al., 2011. PLoS Negl. Trop. Dis. 5, e1439. https://doi.org/10.1371/journal.pntd.0001439
JN092557	https://www.ncbi.nlm.nih.gov/nuccore/JN092557	SPH318527	2011	DENV-4	II	Brazil	JN092557_D4/BR/2011/II	de Souza et al., 2011. PLoS Negl. Trop. Dis. 5, e1439. https://doi.org/10.1371/journal.pntd.0001439
AH012017	https://www.ncbi.nlm.nih.gov/nuccore/AH012017	D4.110	1993	DENV-4	II	El Salvador	AH012017_D4/ElSal/1993/II	Bennett et al., 2003. Mol. Biol. Evol. 20, 1650–1658. https://doi.org/10.1093/molbev/msg182
AH012015	https://www.ncbi.nlm.nih.gov/nuccore/AH012015	D4.109	1994	DENV-4	II	Ecuador	AH012015_D4/EC/1994/II	Bennett et al., 2003. Mol. Biol. Evol. 20, 1650–1658. https://doi.org/10.1093/molbev/msg182
AH011967	https://www.ncbi.nlm.nih.gov/nuccore/AH011967	D4.112	1995	DENV-4	II	Martinique	AH011967_D4/Mart/1995/II	Bennett et al., 2003. Mol. Biol. Evol. 20, 1650–1658. https://doi.org/10.1093/molbev/msg182
AH012018	https://www.ncbi.nlm.nih.gov/nuccore/AH012018	DENV-4/MX/D4.111	1995	DENV-4	II	Mexico	AH012018_D4/MX/1995/II	Bennett et al., 2003. Mol. Biol. Evol. 20, 1650–1658. https://doi.org/10.1093/molbev/msg182
AH011968	https://www.ncbi.nlm.nih.gov/nuccore/AH011968	CR/D4.108	1996	DENV-4	II	Costa Rica	AH011968_D4/CR/1996/II	Bennett et al., 2003. Mol. Biol. Evol. 20, 1650–1658. https://doi.org/10.1093/molbev/msg182
JF262782	https://www.ncbi.nlm.nih.gov/nuccore/JF262782	DENV-4/Haiti/73/	1994	DENV-4	II	Haiti	JF262782_D4/Hait/1994/II	Rossi et al., 2012. Virology 423, 58–67. https://doi.org/10.1016/j.virol.2011.11.018
JQ915081	https://www.ncbi.nlm.nih.gov/nuccore/JQ915081	PF09/290109-69	2009	DENV-4	IIA	French Polynesia	JQ915081_D4/FrenPol/2009/IIA	Sayers et al., 2019. GenBank. Nucleic acids research, 47(D1), D94–D99. https://doi.org/10.1093/nar/gky989
JQ915082	https://www.ncbi.nlm.nih.gov/nuccore/JQ915082	PF09/230309-126	2009	DENV-4	IIA	French Polynesia	JQ915082_D4/FrenPol/2009/IIA	Sayers et al., 2019. GenBank. Nucleic acids research, 47(D1), D94–D99. https://doi.org/10.1093/nar/gky989
JQ915083	https://www.ncbi.nlm.nih.gov/nuccore/JQ915083	PF09/080409-93	2009	DENV-4	IIA	French Polynesia	JQ915083_D4/FrenPol/2009/IIA	Sayers et al., 2019. GenBank. Nucleic acids research, 47(D1), D94–D99. https://doi.org/10.1093/nar/gky989
JQ915085	https://www.ncbi.nlm.nih.gov/nuccore/JQ915085	NC08/200208-409	2008	DENV-4	IIA	New Caledonia	JQ915085_D4/NewCal/2008/IIA	Sayers et al., 2019. GenBank. Nucleic acids research, 47(D1), D94–D99. https://doi.org/10.1093/nar/gky989
JQ915088	https://www.ncbi.nlm.nih.gov/nuccore/JQ915088	NC09/020409-9266	2009	DENV-4	IIA	New Caledonia	JQ915088_D4/NewCal/2009/IIA	Sayers et al., 2019. GenBank. Nucleic acids research, 47(D1), D94–D99. https://doi.org/10.1093/nar/gky989
AY618993	https://www.ncbi.nlm.nih.gov/nuccore/AY618993	Thailand/0734	2000	DENV-4	IIA	Thailand	AY618993_D4/Th/2000/IIA	Klungthong et al., 2004. Virology 329, 168–179. https://doi.org/10.1016/j.virol.2004.08.003
GQ398256	https://www.ncbi.nlm.nih.gov/nuccore/GQ398256	06K2270DK1	2005	DENV-4	IIA	Singapure	GQ398256_D4/Sing/2005/IIA	Sayers et al., 2019. GenBank. Nucleic acids research, 47(D1), D94–D99. https://doi.org/10.1093/nar/gky989
JX024757	https://www.ncbi.nlm.nih.gov/nuccore/JX024757	EHI310A129CY10	2010	DENV-4	IIA	Singapure	JX024757_D4/Sin/2010/IIA	Hapuarachchi et al., 2013. J. Clin. Virol. 57, 91–94. https://doi.org/10.1016/j.jcv.2012.12.021
FJ196849	https://www.ncbi.nlm.nih.gov/nuccore/FJ196849	GD07	1978	DENV-4	IIA	China	FJ196849_D4/Chin/1978/IIA	Wu et al., 2011. Virol. J. 8, 322. https://doi.org/10.1186/1743-422X-8-322
JF741967	https://www.ncbi.nlm.nih.gov/nuccore/JF741967	GZ1D4/2010	2010	DENV-4	IIA	China	JF741967_D4/Chin/2010/IIA	Zhang et al. 2012. J. Virol. 86, 7021–2. https://doi.org/10.1128/JVI.00858-12
JQ822247	https://www.ncbi.nlm.nih.gov/nuccore/JQ822247	China/GZ30	2010	DENV-4	IIA	China	JQ822247_D4/Chin/2010/IIA	Zhao et al., 2012. Virol. 86, 7021–2. https://doi.org/10.1128/JVI.00858-12
KC333651	https://www.ncbi.nlm.nih.gov/nuccore/KC333651	GZ/9809	2012	DENV-4	IIA	China	KC333651_D4/Chin/GZ/2012/IIA	Bai et al., 2013. Genome Announc. 1, e00299-13. https://doi.org/10.1128/genomeA.00299-13
KC762694	https://www.ncbi.nlm.nih.gov/nuccore/KC762694	MKS-0033	2007	DENV-4	IIA	Indonesia	KC762694_D4/Ind/2007/IIA	Sasmono et al., 2015. . Infect. Genet. Evol. 32, 165–177. https://doi.org/10.1016/j.meegid.2015.03.006.
KC762695	https://www.ncbi.nlm.nih.gov/nuccore/KC762695	MKS-0070/2007	2007	DENV-4	IIA	Indonesia	KC762695_D4/Ind/2007/IIA	Sasmono et al., 2015. . Infect. Genet. Evol. 32, 165–177. https://doi.org/10.1016/j.meegid.2015.03.006
KC762696	https://www.ncbi.nlm.nih.gov/nuccore/KC762696	MKS-0252	2007	DENV-4	IIA	Indonesia	KC762696_D4/Ind/2007/IIA	Sasmono et al., 2015. . Infect. Genet. Evol. 32, 165–177. https://doi.org/10.1016/j.meegid.2015.03.006
KC762698	https://www.ncbi.nlm.nih.gov/nuccore/KC762698	MKS-2007	2007	DENV-4	IIA	Indonesia	KC762698_D4/Ind/2007/IIA	Sasmono et al., 2015. . Infect. Genet. Evol. 32, 165–177. https://doi.org/10.1016/j.meegid.2015.03.006
AY776330	https://www.ncbi.nlm.nih.gov/nuccore/AY776330	Taiwan/2K0713	2004	DENV-4	IIA	Taiwan	AY776330_D4/Taiw/2004/IIA	Sayers et al., 2019. GenBank. Nucleic acids research, 47(D1), D94–D99. https://doi.org/10.1093/nar/gky989
AY618988	https://www.ncbi.nlm.nih.gov/nuccore/AY618988	Thailand/0476	1997	DENV-4	III	Thailand	AY618988_D4/Th/1997/III	Klungthong et al., 2004. Virology 329, 168–179. https://doi.org/10.1016/j.virol.2004.08.003.
AY618989	https://www.ncbi.nlm.nih.gov/nuccore/AY618989	Thailand/0017	1997	DENV-4	III	Thailand	AY618989_D4/Th/1997/III	Klungthong et al., 2004. Virology 329, 168–179. https://doi.org/10.1016/j.virol.2004.08.003
JF262780	https://www.ncbi.nlm.nih.gov/nuccore/JF262780	P73-1120	1973	DENV-4	Sylvatic	Malaysia	JF262780_D4/Mal/1973/Syl	Rossi et al. 2012. Virology 423, 58–67. https://doi.org/10.1016/j.virol.2011.11.018.
JF262779	https://www.ncbi.nlm.nih.gov/nuccore/JF262779	P75-514	1975	DENV-4	Sylvatic	Malaysia	JF262779_D4/Mal/1975/Syl	Rossi et al. 2012. Virology 423, 58–67. https://doi.org/10.1016/j.virol.2011.11.018
EF457906	https://www.ncbi.nlm.nih.gov/nuccore/EF457906	DENV-4/Malasia/P75-215	1975	DENV-4	Sylvatic	Malaysia	EF457906_D4/Mal/1975/Syl	Sayers et al., 2019. GenBank. Nucleic acids research, 47(D1), D94–D99. https://doi.org/10.1093/nar/gky989
Sequences published in the GenBank® (URL: www.ncbi.nlm.nih.gov/genbank/) [Sayers et al., 2019]
